# Supplementary material for: Darwin’s Fancy Revised: An Updated Understanding of the Genomic Constitution of Pigeon Breeds
Source: Genome Biol Evol. 2020 Apr 6;12(3):136–50. doi: 10.1093/gbe/evaa027 (PMC7144551; doi:10.1093/gbe/evaa027)
Supplement: evaa027_Supplementary_Data [file evaa027_supplementary_data.zip]

Archive with 2 entries (2 files):
- PBGP--SI_RS.pdf
- PBGP--SI Spreadsheet_RS.xlsx
