# Supplementary material for: Darwin’s Fancy Revised: An Updated Understanding of the Genomic Constitution of Pigeon Breeds
Source: Genome Biol Evol. 2020 Apr 6;12(3):136–50. doi: 10.1093/gbe/evaa027 (PMC7144551; doi:10.1093/gbe/evaa027)
Supplement: evaa027_Supplementary_Data [file evaa027_supplementary_data.zip › PBGP--SI Spreadsheet_RS.xlsx]

## Sheet: PBGP - Overall per Sample
SAMPLING INFORMATION						DNA EXTACTION & INTEGRITY CHECK					SEQUENCING & DATA INFORMATION													DEMULTIPLEXING & FILTERING OF CHEMERIC READS				FILTERING OF READS, MAPPING, STATISTICS & SEXING									VARIANT CALLING
Sample ID	Breed	NPA Groups	GBS Sex	Pheno Sex	Breeder	Extraction Method	DNA Conc. ng/μl	DNA Vol. μl	DNA Mass ng	DNA Integrity	Submission ID	Plate	Plate ID	Flowcell	Lane	Row	Col	Barcode	Barcode Length	Original File Name	Data Source	GenBank Accession #	Data Type	# of Reads Pre-filtering of Chimeras	# of Filtered Chimeras	% of Filtered Reads	# of Reads Post-filtering for Chimeras	# of Retained Reads	% of Retained Reads	# of Unique REF Hits	% of Unique REF Hits	REF Coverage	# of Unique LOCI_MERGED Hits	% of Unique LOCI_MERGED Hits	LOCI_MERGED Coverage	CHR_Z Coverage / CHR_6 Coverage	Variant Calling	Dataset 1 | Real Coverage	Dataset 1 | % of Missing Data GL	Dataset 1 | % of Missing Data RHC	Dataset 1 | % of Heterogosity	Dataset 2 | Real Coverage	Dataset 2 | % of Missing Data GL	Dataset 3 | Real Coverage	Dataset 3 | % of Missing Data GL	Dataset 3 | % of Missing Data GC
AfricanOwl_01-GBS	African Owl	Owls & Frills	Male	Male	Unkown	Dneasy Blood & Tissue Kit	40	40	1600	Good	ReSeq_001	PBGP_2	#2185	C6GGGANXX	8	E	10	TATGT	5	C6GGGANXX_8_fastq.gz	Pacheco et al., 2020	-	GBS-Trio	3675980	39188	1.066	3636792	3458450	95.096	3271609	94.598	0.206	3260353	94.272	3.446	0.987	Yes	82.911	0.216	0.216	0.141785	-	-	-	-	-
AfricanOwl_01-WGS	African Owl	Owls & Frills	Male	Male	Ed Bills	-	-	-	-	-	-	-	-	-	-	-	-	-	-	-	Shapiro et al., 2013	SRX155827	WGS-Trio	-	-	-	-	157407389	-	135936789	86.36	10.694	12386991	7.869	11.351	0.993	Yes	11.073	0.03	0.03	0.130523	11.008	0.084	10.998	0.091	3.51645
AfricanOwl_01-WGS-GBS	-	-	-	-	-	-	-	-	-	-	-	-	-	-	-	-	-	-	-	-	-	-	WGS-GBS	-	-	-	-	-	-	-	-	-	-	-	-	-	Yes	93.985	0.018	0.018	0.144911	-	-	-	-	-
AfricanOwl_02-GBS	African Owl	Owls & Frills	Male	Female	Ed Bills	Dneasy Blood & Tissue Kit	115	40	4600	Good	UPS_2008_083	PBGP_1A | PBGP_1B | PBGP_1-2	#2186	C6H23ANXX	8	C	2	GAGCGACAT	9	C6H23ANXX_8_fastq.gz | C6GGGANXX_7_fastq.gz | C7U8CANXX_2_fastq.gz	Pacheco et al., 2020	-	GBS	3661412	20658	0.564	3640754	3481998	95.639	3212837	92.27	0.201	3198156	91.848	3.346	1.015	Yes	77.444	0.107	0.107	0.177992	75.926	0.153	75.604	0.155	0.426351
AltenburgTrumpeter_01-GBS	Altenburg Trumpeter	Trumpeter	Male	Male	Brad Dinkel	Dneasy Blood & Tissue Kit	116	40	4640	Good	UPS_2010_306	PBGP_1A | PBGP_1B	#2186	C6H23ANXX	8	F	5	ATGAGCAA	8	C6H23ANXX_8_fastq.gz | C6GGGANXX_7_fastq.gz	Pacheco et al., 2020	-	GBS	5886063	34568	0.587	5851495	5648197	96.526	5293374	93.718	0.35	5262236	93.167	5.831	1.045	Yes	136.656	0.324	0.324	0.165341	136.199	0.414	135.575	0.426	0.69
AmericanFlyingTumbler_01-GBS	American Flying Tumbler	Tumblers, Rollers & High Flyers	Male	Male	Motzkus	Dneasy Blood & Tissue Kit	56	40	2240	Good	UPS_2008_064	PBGP_1A | PBGP_1B | PBGP_1-2	#2186	C6H23ANXX	8	A	2	GGCTTA	6	C6H23ANXX_8_fastq.gz | C6GGGANXX_7_fastq.gz | C7U8CANXX_2_fastq.gz	Pacheco et al., 2020	-	GBS	3206461	12380	0.386	3194081	3071776	96.171	2853914	92.908	0.177	2842272	92.529	2.949	1.062	Yes	68.419	0.159	0.158	0.140508	66.739	0.242	66.497	0.245	1.0489
AmericanGiantHomer_01-GBS	American Giant Homer	Form	Male	Male	Gary Clendening	Dneasy Blood & Tissue Kit	26.4	40	1056	Good	GNS_2010_023	PBGP_1A | PBGP_1B	#2186	C6H23ANXX	8	F	9	CGCAACCAGT	10	C6H23ANXX_8_fastq.gz | C6GGGANXX_7_fastq.gz	Pacheco et al., 2020	-	GBS	8482335	70728	0.834	8411607	8125303	96.596	7629479	93.898	0.505	7578957	93.276	8.398	1.054	Yes	197.981	0.151	0.15	0.186712	198.364	0.268	197.557	0.264	0.452762
AmericanShowRacer_01-GBS	American Show Racer	Form	Male	Male	Ken Wright	Dneasy Blood & Tissue Kit	62.5	40	2500	Good	UPS_2012_078	PBGP_2	#2185	C6GGGANXX	8	A	8	ATGGCAA	7	C6GGGANXX_8_fastq.gz	Pacheco et al., 2020	-	GBS	1553347	25701	1.655	1527646	1454776	95.23	1392148	95.695	0.088	1386794	95.327	1.47	1.081	Yes	36.136	0.282	0.282	0.126753	35.487	0.433	35.327	0.43	4.31633
AmericanShowRacer_02-GBS	American Show Racer	Form	Male	Male	Ralph Whitson	Dneasy Blood & Tissue Kit	62.5	40	2500	Good	UPS_2012_027	PBGP_2	#2185	C6GGGANXX	8	B	6	CCACTCA	7	C6GGGANXX_8_fastq.gz	Pacheco et al., 2020	-	GBS	4150509	35254	0.849	4115255	3934323	95.603	3755009	95.442	0.237	3739731	95.054	3.955	1.061	Yes	97.13	0.239	0.239	0.14234	95.781	0.372	95.342	0.374	0.524449
AmericanShowRacer_03-GBS	American Show Racer	Form	Male	Male	Jerry McCalmon	Dneasy Blood & Tissue Kit	62.5	40	2500	Good	UPS_2012_034	PBGP_2	#2185	C6GGGANXX	8	D	6	TATCA	5	C6GGGANXX_8_fastq.gz	Pacheco et al., 2020	-	GBS	3322830	19450	0.585	3303380	3163574	95.768	3014929	95.301	0.19	3002014	94.893	3.177	1.056	Yes	76.99	0.229	0.229	0.150711	75.467	0.314	75.154	0.317	0.618775
AmericanShowRacer_04-GBS	American Show Racer	Form	Female	Female	Kent Wright	Dneasy Blood & Tissue Kit	16.2	40	648	Good	UPS_2012_076	PBGP_2	#2185	C6GGGANXX	8	H	7	CGTCGCCACT	10	C6GGGANXX_8_fastq.gz	Pacheco et al., 2020	-	GBS	1614171	19784	1.226	1594387	1514939	95.017	1438187	94.934	0.091	1432290	94.544	1.511	0.553	Yes	36.657	0.285	0.285	0.141967	36.284	0.403	36.142	0.419	4.15786
AncientTumbler_01-GBS	Ancient Tumbler	Tumblers, Rollers & High Flyers	Female	Unknown	Ed Bills	Dneasy Blood & Tissue Kit	20	40	800	Good	UPS_2008_187	PBGP_1A | PBGP_1B	#2186	C6H23ANXX	8	D	4	GGAACGA	7	C6H23ANXX_8_fastq.gz | C6GGGANXX_7_fastq.gz | C7U8CANXX_2_fastq.gz	Pacheco et al., 2020	-	GBS	6129238	36492	0.595	6092746	5870354	96.35	5474744	93.261	0.361	5438832	92.649	6.01	0.5	Yes	139.891	0.088	0.088	0.14325	141.51	0.134	140.909	0.143	0.328252
Archangel_01-GBS	Archangel	Color	Male	Male	Ray Crumbie	Dneasy Blood & Tissue Kit	70	40	2800	Good	ReSeq_002	PBGP_1A | PBGP_1B	#2186	C6H23ANXX	8	H	11	CTTAG	5	C6H23ANXX_8_fastq.gz | C6GGGANXX_7_fastq.gz	Pacheco et al., 2020	-	GBS-Trio	6655789	58714	0.882	6597075	6318162	95.772	5775030	91.404	0.377	5742900	90.895	6.272	1.01	Yes	145.026	0.18	0.18	0.210472	-	-	-	-	-
Archangel_01-WGS	Archangel	Color	Male	Male	Jim Oldham	-	-	-	-	-	-	-	-	-	-	-	-	-	-	-	Shapiro et al., 2013	SRX155839	WGS-Trio	-	-	-	-	176591184	-	158142298	89.553	12.467	14676555	8.311	13.446	1	Yes	13.278	0.009	0.009	0.209096	13.05	0.065	13.03	0.064	1.90537
Archangel_01-WGS-GBS	-	-	-	-	-	-	-	-	-	-	-	-	-	-	-	-	-	-	-	-	-	-	WGS-GBS	-	-	-	-	-	-	-	-	-	-	-	-	-	Yes	158.304	0.002	0.002	0.215111	-	-	-	-	-
Archangel_02-GBS	Archangel	Color	Male	Male	Oldham	Dneasy Blood & Tissue Kit	35.2	40	1408	Good	UPS_2010_304	PBGP_1A | PBGP_1B	#2186	C6H23ANXX	8	D	5	CTCGCGG	7	C6H23ANXX_8_fastq.gz | C6GGGANXX_7_fastq.gz	Pacheco et al., 2020	-	GBS	4501609	34071	0.757	4467538	4282262	95.853	3949378	92.226	0.259	3925644	91.672	4.315	1.048	Yes	101.82	0.213	0.213	0.22843	100.802	0.345	100.422	0.347	0.607455
Archangel_03-GBS	Archangel	Color	Female	Female	Oldham	Dneasy Blood & Tissue Kit	42.8	40	1712	Good	UPS_2010_322	PBGP_1A | PBGP_1B	#2186	C6H23ANXX	8	E	7	GTCGCCT	7	C6H23ANXX_8_fastq.gz | C6GGGANXX_7_fastq.gz	Pacheco et al., 2020	-	GBS	4570993	20297	0.444	4550696	4382739	96.309	4018218	91.683	0.264	3993030	91.108	4.398	0.545	Yes	100.804	0.302	0.302	0.162508	101.218	0.502	100.771	0.524	0.736
Archangel_04-GBS	Archangel	Color	Male	Male	Marriah Oldham	Dneasy Blood & Tissue Kit	39	40	1560	Good	UPS_2014_051	PBGP_2	#2185	C6GGGANXX	8	A	10	GGAGTCAAG	9	C6GGGANXX_8_fastq.gz	Pacheco et al., 2020	-	GBS	2738546	38789	1.416	2699757	2557939	94.747	2436891	95.268	0.154	2425073	94.806	2.563	1.037	Yes	62.361	0.237	0.237	0.217036	61.311	0.326	61.048	0.347	0.909297
Archangel_05-GBS	Archangel	Color	Female	Female	Taylor Oldham	Dneasy Blood & Tissue Kit	85	40	3400	Good	UPS_2014_052	PBGP_2	#2185	C6GGGANXX	8	B	10	TGAAT	5	C6GGGANXX_8_fastq.gz	Pacheco et al., 2020	-	GBS	4940750	45060	0.912	4895690	4641940	94.817	4393087	94.639	0.278	4370019	94.142	4.636	0.524	Yes	111.846	0.398	0.398	0.157723	111.595	0.518	111.06	0.521	0.702
BackaTumbler_01-GBS	Backa Tumbler	-	Female	Female	Edin Tatarevic	Dneasy Blood & Tissue Kit	62.5	40	2500	Good	UPS_2012_088	PBGP_2	#2185	C6GGGANXX	8	C	8	AACGTGCCT	9	C6GGGANXX_8_fastq.gz	Pacheco et al., 2020	-	GBS	2380401	23195	0.974	2357206	2267554	96.197	2145154	94.602	0.136	2134641	94.139	2.261	0.538	Yes	54.956	0.237	0.237	0.150828	54.787	0.318	54.534	0.317	1.17341
Barb_01-GBS	Barb	Wattle	Male	Male	Corin Barker	Dneasy Blood & Tissue Kit	90.8	40	3632	Good	GNS_2010_019	PBGP_2 | PBGP_1-2	#2185	C6GGGANXX	8	D	1	TAGCGGAT	8	C6GGGANXX_8_fastq.gz | C7U8CANXX_2_fastq.gz	Pacheco et al., 2020	-	GBS	2309499	8669	0.375	2300830	2200274	95.63	2086667	94.837	0.128	2077390	94.415	2.142	1.066	Yes	50.545	0.149	0.149	0.176821	49.072	0.245	48.866	0.249	1.26396
BerlinLongFacedTumbler_01-GBS	Berlin Long-faced Tumbler	Tumblers, Rollers & High Flyers	Male	Male	Greenfield	Dneasy Blood & Tissue Kit	44.2	40	1768	Good	UPS_2010_311	PBGP_1A | PBGP_1B	#2186	C6H23ANXX	8	C	6	TCACGGAAG	9	C6H23ANXX_8_fastq.gz | C6GGGANXX_7_fastq.gz	Pacheco et al., 2020	-	GBS-Trio	5081034	40429	0.796	5040605	4825787	95.738	4504885	93.35	0.297	4478570	92.805	4.951	1.061	Yes	116.056	0.062	0.062	0.16836	-	-	-	-	-
BerlinLongFacedTumbler_01-WGS	Berlin Long-faced Tumbler	Tumblers, Rollers & High Flyers	Male	Male	Gene Greenfield	-	-	-	-	-	-	-	-	-	-	-	-	-	-	-	Shapiro et al., 2013	SRX155812	WGS-Trio	-	-	-	-	155678587	-	138513185	88.974	10.77	12760172	8.197	11.608	0.997	Yes	11.381	0.01	0.01	0.158719	11.193	0.035	11.175	0.034	2.93541
BerlinLongFacedTumbler_01-WGS-GBS	-	-	-	-	-	-	-	-	-	-	-	-	-	-	-	-	-	-	-	-	-	-	WGS-GBS	-	-	-	-	-	-	-	-	-	-	-	-	-	Yes	127.437	0	0	0.171909	-	-	-	-	-
BerlinLongFacedTumbler_02-GBS	Berlin Long-faced Tumbler	Tumblers, Rollers & High Flyers	Female	Female	Greenfield	Dneasy Blood & Tissue Kit	131	40	5240	Good	UPS_2010_309	PBGP_1A | PBGP_1B	#2186	C6H23ANXX	8	A	6	ACCAGGA	7	C6H23ANXX_8_fastq.gz | C6GGGANXX_7_fastq.gz	Pacheco et al., 2020	-	GBS	3638432	66983	1.841	3571449	3454228	96.718	3177758	91.996	0.208	3162569	91.557	3.464	0.519	Yes	84.742	0.191	0.191	0.150213	85.526	0.219	85.095	0.238	0.509357
BirminghamRoller_01-GBS	Birmingham Roller	-	Male	Male	Kevin Severson	Dneasy Blood & Tissue Kit	40	40	1600	Good	ReSeq_003	PBGP_2	#2185	C6GGGANXX	8	F	10	CAGTGCCATT	10	C6GGGANXX_8_fastq.gz	Pacheco et al., 2020	-	GBS-Trio	2890690	35785	1.238	2854905	2737071	95.873	2605514	95.194	0.163	2594963	94.808	2.73	1.031	Yes	66.57	0.085	0.085	0.179144	-	-	-	-	-
BirminghamRoller_01-WGS	Birmingham Roller	-	Male	Male	Ray Crumbie	-	-	-	-	-	-	-	-	-	-	-	-	-	-	-	Shapiro et al., 2013	SRX155813	WGS-Trio	-	-	-	-	140034487	-	120718252	86.206	9.432	11014947	7.866	10.058	0.982	Yes	9.779	0.021	0.021	0.160273	9.649	0.046	9.64	0.045	5.46333
BirminghamRoller_01-WGS-GBS	-	-	-	-	-	-	-	-	-	-	-	-	-	-	-	-	-	-	-	-	-	-	WGS-GBS	-	-	-	-	-	-	-	-	-	-	-	-	-	Yes	76.348	0.001	0.001	0.184573	-	-	-	-	-
BirminghamRoller_02-GBS	Birmingham Roller	-	Male	Female	Mike Miles	Dneasy Blood & Tissue Kit	25.6	40	1024	Good	GNS_2010_107	PBGP_1A | PBGP_1B	#2186	C6H23ANXX	8	D	11	AAGACGCT	8	C6H23ANXX_8_fastq.gz | C6GGGANXX_7_fastq.gz	Pacheco et al., 2020	-	GBS	4219360	36517	0.866	4182843	4023002	96.179	3755619	93.354	0.247	3735082	92.843	4.115	1.042	Yes	97.927	0.081	0.081	0.197796	98.187	0.13	97.816	0.136	0.324479
BirminghamRoller_03-GBS	Birmingham Roller	-	Female	Female	Ken Davis	Dneasy Blood & Tissue Kit	48.5	40	1940	Good	UPS_2012_013	PBGP_2	#2185	C6GGGANXX	8	E	5	AACTGG	6	C6GGGANXX_8_fastq.gz	Pacheco et al., 2020	-	GBS	3377319	35471	1.05	3341848	3211475	96.099	3041067	94.694	0.191	3023583	94.149	3.186	0.522	Yes	78.088	0.094	0.094	0.17521	77.99	0.142	77.633	0.14	0.505584
BirminghamRoller_04-GBS	Birmingham Roller	-	Female	Unknown	Cody Taylor	Dneasy Blood & Tissue Kit	125	40	5000	Good	UPS_2012_014	PBGP_2	#2185	C6GGGANXX	8	F	5	ATGAGCAA	8	C6GGGANXX_8_fastq.gz	Pacheco et al., 2020	-	GBS	4580267	30981	0.676	4549286	4360198	95.844	4134163	94.816	0.262	4114237	94.359	4.376	0.525	Yes	105.276	0.109	0.109	0.153497	105.408	0.111	104.87	0.14	0.222608
BirminghamRoller_05-GBS	Birmingham Roller	-	Male	Male	Ken Davis	Dneasy Blood & Tissue Kit	62.5	40	2500	Good	UPS_2012_024	PBGP_2	#2185	C6GGGANXX	8	A	6	ACCAGGA	7	C6GGGANXX_8_fastq.gz	Pacheco et al., 2020	-	GBS	1801542	24819	1.378	1776723	1691316	95.193	1616044	95.55	0.102	1609639	95.171	1.701	1.048	Yes	41.931	0.12	0.12	0.16545	41.36	0.192	41.2	0.185	3.02219
BirminghamRoller_06-GBS	Birmingham Roller	-	Male	Male	Jim Caine	Dneasy Blood & Tissue Kit	30	40	1200	Good	UPS_2014_014	PBGP_2	#2185	C6GGGANXX	8	E	9	TTGCTG	6	C6GGGANXX_8_fastq.gz	Pacheco et al., 2020	-	GBS	3915781	22424	0.573	3893357	3708718	95.258	3534018	95.29	0.223	3518917	94.882	3.726	1.045	Yes	89.776	0.12	0.12	0.133434	88.449	0.196	88.073	0.189	0.31316
BirminghamRoller_07-GBS	Birmingham Roller	-	Male	Male	Ken Davis	Dneasy Blood & Tissue Kit	40	40	1600	Good	UPS_2014_033	PBGP_2	#2185	C6GGGANXX	8	F	9	CGCAACCAGT	10	C6GGGANXX_8_fastq.gz	Pacheco et al., 2020	-	GBS	884766	2475	0.28	882291	833541	94.475	790244	94.806	0.048	787279	94.45	0.804	1.066	Yes	19.424	1.551	1.551	0.157124	18.778	1.886	18.703	1.943	21.8307
BirminghamRoller_08-GBS	Birmingham Roller	-	Male	Male	Corrine Miller	Dneasy Blood & Tissue Kit	20.6	40	824	Good	GNS_2010_067	PBGP_1A | PBGP_1B	#2186	C6H23ANXX	8	C	10	CATAT	5	C6H23ANXX_8_fastq.gz | C6GGGANXX_7_fastq.gz	Pacheco et al., 2020	-	GBS	6307246	58835	0.933	6248411	6046959	96.776	5629209	93.092	0.371	5601265	92.63	6.186	1.048	Yes	146.093	0.054	0.054	0.186147	145.766	0.061	145.233	0.057	0.143375
BirminghamRoller_09-GBS	Birmingham Roller	-	Female	Male	John McGonigal	Dneasy Blood & Tissue Kit	46.2	40	1848	Good	GNS_2010_219	PBGP_2 | PBGP_1-2	#2185	C6GGGANXX	8	F	3	ATATAA	6	C6GGGANXX_8_fastq.gz | C7U8CANXX_2_fastq.gz	Pacheco et al., 2020	-	GBS	3699302	19296	0.522	3680006	3526884	95.839	3332514	94.489	0.208	3319488	94.12	3.47	0.533	Yes	82.896	0.111	0.111	0.18166	82.019	0.188	81.598	0.219	0.358436
BirminghamRoller_10-GBS	Birmingham Roller	-	Female	Female	David Little	Dneasy Blood & Tissue Kit	125	40	5000	Good	GNS_2010_222	PBGP_2 | PBGP_1-2	#2185	C6GGGANXX	8	G	3	TGGCAACAGA	10	C6GGGANXX_8_fastq.gz | C7U8CANXX_2_fastq.gz	Pacheco et al., 2020	-	GBS	8814818	51035	0.579	8763783	8377030	95.587	7899522	94.3	0.5	7856501	93.786	8.338	0.536	Yes	195.323	0.206	0.206	0.093502	194.761	0.334	193.902	0.351	0.433897
BirminghamRoller_11-GBS	Birmingham Roller	-	Female	Unknown	Randy J, Balls	Dneasy Blood & Tissue Kit	65.2	40	2608	Good	GNS_2010_278	PBGP_2	#2185	C6GGGANXX	8	E	4	ACAACT	6	C6GGGANXX_8_fastq.gz	Pacheco et al., 2020	-	GBS	6438233	43465	0.675	6394768	6111397	95.569	5772120	94.449	0.366	5742005	93.956	6.101	0.509	Yes	144.627	0.176	0.176	0.138589	145.413	0.215	144.768	0.23	0.298068
BudapestTumbler_01-GBS	Budapest Tumbler	Tumblers, Rollers & High Flyers	Female	Unknown	Stan Ryan	Dneasy Blood & Tissue Kit	69	40	2760	Good	GNS_2010_320	PBGP_2	#2185	C6GGGANXX	8	H	4	TGGCACAGA	9	C6GGGANXX_8_fastq.gz	Pacheco et al., 2020	-	GBS	3432581	26872	0.783	3405709	3235949	95.015	3059597	94.55	0.195	3042826	94.032	3.245	0.527	Yes	77.946	0.137	0.136	0.175114	78.076	0.192	77.68	0.204	0.415032
BudapestTumbler_02-GBS	Budapest Tumbler	Tumblers, Rollers & High Flyers	Male	Unknown	Ed Bills	Dneasy Blood & Tissue Kit	18	40	720	Good	UPS_2008_181	PBGP_1A | PBGP_1B	#2186	C6H23ANXX	8	C	4	AATTAG	6	C6H23ANXX_8_fastq.gz | C6GGGANXX_7_fastq.gz | C7U8CANXX_2_fastq.gz	Pacheco et al., 2020	-	GBS	5584913	46344	0.83	5538569	5330168	96.237	4999685	93.8	0.333	4968259	93.21	5.539	0.997	Yes	128.205	0.089	0.089	0.18275	128.52	0.096	128.03	0.098	0.233927
CaliforniaColorPigeon_01-GBS	California Color Pigeon	-	Male	Male	Chuck Hamstra	Dneasy Blood & Tissue Kit	25	40	1000	Good	UPS_2008_110	PBGP_1A | PBGP_1B | PBGP_1-2	#2186	C6H23ANXX	8	H	2	GGATA	5	C6H23ANXX_8_fastq.gz | C6GGGANXX_7_fastq.gz | C7U8CANXX_2_fastq.gz	Pacheco et al., 2020	-	GBS	1315064	4404	0.335	1310660	1255455	95.788	1107952	88.251	0.068	1104035	87.939	1.13	1.068	Yes	26.781	0.673	0.673	0.121763	25.814	0.947	25.711	0.973	10.8851
Carneau_01-GBS	Carneau	Form	Male	Male	Lennie Mefford	Dneasy Blood & Tissue Kit	58	40	2320	Good	ReSeq_004	PBGP_1A | PBGP_1B	#2186	C6H23ANXX	8	A	12	TTATTACAT	9	C6H23ANXX_8_fastq.gz | C6GGGANXX_7_fastq.gz	Pacheco et al., 2020	-	GBS-Trio	687031	2795	0.407	684236	653717	95.54	580942	88.868	0.037	578495	88.493	0.624	0.995	Yes	14.998	1.493	1.493	0.189239	-	-	-	-	-
Carneau_01-WGS	Carneau	Form	Male	Male	Kevin Severson	-	-	-	-	-	-	-	-	-	-	-	-	-	-	-	Shapiro et al., 2013	SRX155820	WGS-Trio	-	-	-	-	167682559	-	141791573	84.56	11.174	13227357	7.888	12.12	1.001	Yes	11.964	0.01	0.01	0.214174	11.68	0.031	11.662	0.03	2.63734
Carneau_01-WGS-GBS	-	-	-	-	-	-	-	-	-	-	-	-	-	-	-	-	-	-	-	-	-	-	WGS-GBS	-	-	-	-	-	-	-	-	-	-	-	-	-	Yes	26.962	0.003	0.003	0.231062	-	-	-	-	-
CatalonianTumbler_01-GBS	Catalonian Tumbler	Tumblers, Rollers & High Flyers	Female	Female	Oldham	Dneasy Blood & Tissue Kit	31	40	1240	Good	UPS_2010_326	PBGP_1A | PBGP_1B	#2186	C6H23ANXX	8	G	7	AATGAACGA	9	C6H23ANXX_8_fastq.gz | C6GGGANXX_7_fastq.gz	Pacheco et al., 2020	-	GBS	2384117	8315	0.349	2375802	2261863	95.204	2056538	90.922	0.133	2044626	90.396	2.221	0.533	Yes	51.163	0.282	0.282	0.134723	51.256	0.376	51.058	0.4	1.11304
ChineseOwl_01-WGS	Chinese Owl	Structure	Male	Male	Kevin Severson	-	-	-	-	-	-	-	-	-	-	-	-	-	-	-	Shapiro et al., 2013	SRX155815	WGS	-	-	-	-	128388300	-	109124096	84.995	8.536	10026318	7.809	9.156	1	Yes	8.868	0.062	0.062	0.116988	8.682	0.115	8.671	0.113	8.38741
ChineseOwl_02-GBS	Chinese Owl	Structure	Female	Female	Rich Barschdorf	Dneasy Blood & Tissue Kit	13.7	40	548	Good	GNS_2010_029	PBGP_1A | PBGP_1B	#2186	C6H23ANXX	8	G	9	TCACTG	6	C6H23ANXX_8_fastq.gz | C6GGGANXX_7_fastq.gz	Pacheco et al., 2020	-	GBS	7187612	71500	0.995	7116112	6867247	96.503	6343509	92.373	0.419	6301989	91.769	6.975	0.537	Yes	164.322	0.147	0.147	0.142567	166.057	0.226	165.353	0.238	0.396167
ChineseOwl_03-GBS	Chinese Owl	Structure	Male	Male	Dee Williams	Dneasy Blood & Tissue Kit	59.8	40	2392	Good	UPS_2010_334	PBGP_1A | PBGP_1B	#2186	C6H23ANXX	8	B	8	GAAGCA	6	C6H23ANXX_8_fastq.gz | C6GGGANXX_7_fastq.gz	Pacheco et al., 2020	-	GBS	4512449	56699	1.257	4455750	4322190	97.003	4029246	93.222	0.264	4009777	92.772	4.401	1.064	Yes	107.57	0.091	0.091	0.173753	107.226	0.123	106.757	0.125	0.305614
ChineseOwl_04-GBS	Chinese Owl	Structure	Female	Female	Dee Williams	Dneasy Blood & Tissue Kit	88	40	3520	Good	UPS_2012_011	PBGP_2	#2185	C6GGGANXX	8	D	5	CTCGCGG	7	C6GGGANXX_8_fastq.gz	Pacheco et al., 2020	-	GBS	3202237	27305	0.853	3174932	3040935	95.78	2876101	94.58	0.18	2862139	94.12	3.004	0.533	Yes	73.948	0.166	0.166	0.158332	73.709	0.226	73.306	0.241	0.822517
ChineseOwl_05-GBS	Chinese Owl	Structure	Male	Male	Tom Martin	Dneasy Blood & Tissue Kit	29	40	1160	Good	UPS_2012_052	PBGP_2	#2185	C6GGGANXX	8	F	7	AATAACCAA	9	C6GGGANXX_8_fastq.gz	Pacheco et al., 2020	-	GBS	3320965	32568	0.981	3288397	3155035	95.944	3012935	95.496	0.19	2999291	95.064	3.178	1.052	Yes	77.271	0.178	0.178	0.152178	76.015	0.226	75.645	0.238	0.531995
ChineseOwl_06-GBS	Chinese Owl	Structure	Male	Female	Ken Kinsey	Dneasy Blood & Tissue Kit	47	40	1880	Good	UPS_2014_044	PBGP_2	#2185	C6GGGANXX	8	H	9	ACAGT	5	C6GGGANXX_8_fastq.gz	Pacheco et al., 2020	-	GBS	2048315	41815	2.041	2006500	1901312	94.758	1809098	95.15	0.114	1801567	94.754	1.907	1.036	Yes	46.44	0.181	0.181	0.162955	45.846	0.261	45.654	0.268	1.88651
ChineseOwl_07-GBS	Chinese Owl	Structure	Female	Male	Matt Williams	Dneasy Blood & Tissue Kit	48	40	1920	Good	UPS_2014_054	PBGP_2	#2185	C6GGGANXX	8	C	10	CATAT	5	C6GGGANXX_8_fastq.gz	Pacheco et al., 2020	-	GBS	3948291	44554	1.128	3903737	3727721	95.491	3536796	94.878	0.223	3522445	94.493	3.722	0.532	Yes	91.014	0.176	0.176	0.125676	90.977	0.238	90.517	0.238	0.418805
ChineseOwl_08-GBS	Chinese Owl	Structure	Male	Female	A and B Lofts	Dneasy Blood & Tissue Kit	83.8	40	3352	Good	GNS_2010_197	PBGP_2 | PBGP_1-2	#2185	C6GGGANXX	8	A	3	CTAAGCA	7	C6GGGANXX_8_fastq.gz | C7U8CANXX_2_fastq.gz	Pacheco et al., 2020	-	GBS	8235857	42158	0.512	8193699	7792274	95.101	7410771	95.104	0.468	7372324	94.611	7.798	1.049	Yes	182.924	0.142	0.142	0.143348	180.093	0.192	179.365	0.196	0.267884
ChineseOwl_09-GBS	Chinese Owl	Structure	Male	Male	Dee Williams	Dneasy Blood & Tissue Kit	33	40	1320	Good	UPS_2008_040	PBGP_1A | PBGP_1B | PBGP_1-2	#2186	C6H23ANXX	8	F	1	ATAGAT	6	C6H23ANXX_8_fastq.gz | C6GGGANXX_7_fastq.gz | C7U8CANXX_2_fastq.gz	Pacheco et al., 2020	-	GBS	4616202	47325	1.025	4568877	4373549	95.725	4087813	93.467	0.258	4070185	93.064	4.303	1.032	Yes	101.941	0.201	0.201	0.12863	100.199	0.33	99.796	0.343	0.528222
ChineseOwl_10-GBS	Chinese Owl	Structure	Female	Female	Bonnie Schofield	Dneasy Blood & Tissue Kit	22	40	880	Good	UPS_2008_045	PBGP_1A | PBGP_1B | PBGP_1-2	#2186	C6H23ANXX	8	G	1	CCGAACA	7	C6H23ANXX_8_fastq.gz | C6GGGANXX_7_fastq.gz | C7U8CANXX_2_fastq.gz	Pacheco et al., 2020	-	GBS	3094535	24244	0.783	3070291	2948215	96.024	2748103	93.212	0.171	2735520	92.786	2.849	0.507	Yes	67.634	0.173	0.173	0.158257	67.125	0.222	66.832	0.241	0.660278
ChineseOwl_11-GBS	Chinese Owl	Structure	Male	Male	Ken Kinsey	Dneasy Blood & Tissue Kit	43	40	1720	Good	UPS_2008_121	PBGP_1A | PBGP_1B | PBGP_1-2	#2186	C6H23ANXX	8	B	3	ATTAT	5	C6H23ANXX_8_fastq.gz | C6GGGANXX_7_fastq.gz | C7U8CANXX_2_fastq.gz	Pacheco et al., 2020	-	GBS	10463442	76808	0.734	10386634	10013114	96.404	9363292	93.51	0.608	9308813	92.966	10.127	0.987	Yes	236.339	0.027	0.027	0.124473	234.636	0.073	233.644	0.083	0.339571
ChineseOwl_12-GBS	Chinese Owl	Structure	Female	Female	Ken Kinsey	Dneasy Blood & Tissue Kit	38.2	40	1528	Good	UPS_2008_196	PBGP_1A | PBGP_1B	#2186	C6H23ANXX	8	B	9	TAGATGA	7	C6H23ANXX_8_fastq.gz | C6GGGANXX_7_fastq.gz	Pacheco et al., 2020	-	GBS	6199675	49456	0.798	6150219	5930459	96.427	5537533	93.374	0.365	5508719	92.889	6.074	0.498	Yes	142.552	0.14	0.14	0.143958	143.866	0.215	143.269	0.226	0.479173
Crupestris_01-WGS	-	-	Male	Unknown	-	-	-	-	-	-	-	-	-	-	-	-	-	-	-	-	Shapiro et al., 2013	SRX155802 | SRX155803 | SRX155804	Out-group	-	-	-	-	209906385	-	182512128	86.949	15.739	17592227	8.381	17.187	1.012	Yes	16.309	0.158	0.157	0.135369	-	-	15.556	0.389	2.4751
Cumulet_01-GBS	Cumulet	Tumblers, Rollers & High Flyers	Male	Male	Oldham	Dneasy Blood & Tissue Kit	32.2	40	1288	Good	UPS_2010_305	PBGP_1A | PBGP_1B	#2186	C6H23ANXX	8	E	5	AACTGG	6	C6H23ANXX_8_fastq.gz | C6GGGANXX_7_fastq.gz	Pacheco et al., 2020	-	GBS-Trio	5867947	59014	1.006	5808933	5580842	96.073	5225237	93.628	0.344	5197773	93.136	5.739	1.063	Yes	136.487	0.157	0.157	0.115114	-	-	-	-	-
Cumulet_01-WGS	Cumulet	Tumblers, Rollers & High Flyers	Male	Male	Jim Oldham	-	-	-	-	-	-	-	-	-	-	-	-	-	-	-	Shapiro et al., 2013	SRX155840	WGS-Trio	-	-	-	-	149341405	-	132768864	88.903	10.509	12267530	8.214	11.256	0.991	Yes	11.025	0.018	0.018	0.105231	10.858	0.073	10.841	0.094	3.22593
Cumulet_01-WGS-GBS	-	-	-	-	-	-	-	-	-	-	-	-	-	-	-	-	-	-	-	-	-	-	WGS-GBS	-	-	-	-	-	-	-	-	-	-	-	-	-	Yes	147.512	0.001	0.001	0.116502	-	-	-	-	-
Cumulet_02-GBS	Cumulet	Tumblers, Rollers & High Flyers	Female	Male	Jim Oldham	Dneasy Blood & Tissue Kit	95.6	40	3824	Good	GNS_2010_133	PBGP_2 | PBGP_1-2	#2185	C6GGGANXX	8	C	2	GAGCGACAT	9	C6GGGANXX_8_fastq.gz | C7U8CANXX_2_fastq.gz	Pacheco et al., 2020	-	GBS	3998307	19408	0.485	3978899	3811275	95.787	3596684	94.37	0.223	3579405	93.916	3.718	0.531	Yes	86.527	0.187	0.187	0.108686	85.553	0.311	85.125	0.332	0.482946
Cumulet_03-GBS	Cumulet	Tumblers, Rollers & High Flyers	Male	Male	Ken Kinsey	Dneasy Blood & Tissue Kit	38.2	40	1528	Good	GNS_2010_012	PBGP_2 | PBGP_1-2	#2185	C6GGGANXX	8	B	1	CAGATA	6	C6GGGANXX_8_fastq.gz | C7U8CANXX_2_fastq.gz	Pacheco et al., 2020	-	GBS	3411607	27348	0.802	3384259	3252413	96.104	3085912	94.881	0.19	3073963	94.513	3.174	1.052	Yes	76.076	0.238	0.238	0.084136	74.25	0.368	73.872	0.407	0.728192
DanishTumbler_01-WGS	Danish Tumbler	Tumblers, Rollers & High Flyers	Male	Male	Anders & Hans Ove Christiansen	-	-	-	-	-	-	-	-	-	-	-	-	-	-	-	Shapiro et al., 2013	SRX151685 | SRX151686 - SRX151695	WGS	-	-	-	-	1365904205	-	764719928	55.986	62.538	68529239	5.017	64.692	0.983	Yes	60.502	0	0	0.105956	60.966	0.004	60.945	0.004	0.0301841
DanishTumbler_02-GBS	Danish Tumbler	Tumblers, Rollers & High Flyers	Female	Unknown	Unknown	Dneasy Blood & Tissue Kit	20	40	800	Good	DanishTumbler_02	PBGP_2	#2185	C6GGGANXX	8	B	12	GCCAACAAGA	10	C6GGGANXX_8_fastq.gz	Pacheco et al., 2020	-	GBS	4310078	55690	1.292	4254388	4040502	94.973	3818652	94.509	0.239	3800307	94.055	3.999	0.523	Yes	97.286	0.134	0.134	0.165563	97.495	0.188	97.02	0.204	0.362209
Dragoon_01-GBS	Dragoon	Wattle	Male	Male	Corin Barker	Dneasy Blood & Tissue Kit	13.8	40	552	Good	GNS_2010_016	PBGP_1A | PBGP_1B	#2186	C6H23ANXX	8	D	9	GCACGAT	7	C6H23ANXX_8_fastq.gz | C6GGGANXX_7_fastq.gz	Pacheco et al., 2020	-	GBS	7896297	52667	0.667	7843630	7549601	96.251	7036712	93.206	0.464	6987072	92.549	7.72	1.057	Yes	179.92	0.25	0.249	0.130198	179.965	0.353	179.305	0.366	0.573498
EgyptianSwift_01-GBS	Egyptian Swift	Form	Male	Male	Scott Pecrizzo	Dneasy Blood & Tissue Kit	46.2	40	1848	Good	UPS_2010_310	PBGP_1A | PBGP_1B	#2186	C6H23ANXX	8	B	6	CCACTCA	7	C6H23ANXX_8_fastq.gz | C6GGGANXX_7_fastq.gz	Pacheco et al., 2020	-	GBS-Trio	6126955	53023	0.865	6073932	5882728	96.852	5531361	94.027	0.364	5506588	93.606	6.065	1.046	Yes	144.402	0.241	0.241	0.131438	-	-	-	-	-
EgyptianSwift_01-WGS	Egyptian Swift	Form	Male	Male	Scott Perrizzo	-	-	-	-	-	-	-	-	-	-	-	-	-	-	-	Shapiro et al., 2013	SRX155841	WGS-Trio	-	-	-	-	163881042	-	141510219	86.349	11.153	12931888	7.891	11.853	0.999	Yes	11.563	0.019	0.019	0.123128	11.436	0.061	11.429	0.064	2.83353
EgyptianSwift_01-WGS-GBS	-	-	-	-	-	-	-	-	-	-	-	-	-	-	-	-	-	-	-	-	-	-	WGS-GBS	-	-	-	-	-	-	-	-	-	-	-	-	-	Yes	155.966	0.008	0.008	0.133499	-	-	-	-	-
EnglishCarrier_01-WGS	English Carrier	Wattle	Male	Male	Randy Balls	-	-	-	-	-	-	-	-	-	-	-	-	-	-	-	Shapiro et al., 2013	SRX155810	WGS	-	-	-	-	157143061	-	139926530	89.044	11.1	12514494	7.964	11.516	0.987	Yes	10.998	0.033	0.033	0.112741	10.961	0.096	10.955	0.094	3.61078
EnglishCarrier_02-GBS	English Carrier	Wattle	Male	Male	Randy J. Balls	Dneasy Blood & Tissue Kit	34	40	1360	Good	GNS_2010_040	PBGP_1A | PBGP_1B	#2186	C6H23ANXX	8	A	10	GGAGTCAAG	9	C6H23ANXX_8_fastq.gz | C6GGGANXX_7_fastq.gz	Pacheco et al., 2020	-	GBS	4273558	71666	1.677	4201892	4027982	95.861	3728277	92.559	0.244	3707975	92.055	4.071	1.069	Yes	98.289	0.065	0.065	0.222574	98.344	0.088	97.906	0.094	0.279203
EnglishCarrier_03-GBS	English Carrier	Wattle	Male	Male	Corin Barker	Dneasy Blood & Tissue Kit	55.6	40	2224	Good	GNS_2010_018	PBGP_2 | PBGP_1-2	#2185	C6GGGANXX	8	C	1	GAAGTG	6	C6GGGANXX_8_fastq.gz | C7U8CANXX_2_fastq.gz	Pacheco et al., 2020	-	GBS	2402365	18266	0.76	2384099	2269382	95.188	2142406	94.405	0.132	2131834	93.939	2.208	1.072	Yes	52.552	0.174	0.174	0.155643	51.29	0.249	51.055	0.257	0.879113
EnglishCarrier_04-GBS	English Carrier	Wattle	Female	Female	John Hepner	Dneasy Blood & Tissue Kit	34.6	40	1384	Good	GNS_2010_328	PBGP_2	#2185	C6GGGANXX	8	B	5	GCAAGCCAT	9	C6GGGANXX_8_fastq.gz	Pacheco et al., 2020	-	GBS	3040930	34580	1.137	3006350	2871453	95.513	2713877	94.512	0.171	2700880	94.06	2.848	0.533	Yes	70.032	0.223	0.223	0.141562	69.937	0.33	69.569	0.328	0.909297
EnglishCarrier_05-GBS	English Carrier	Wattle	Male	Male	Niel Pace	Dneasy Blood & Tissue Kit	84	40	3360	Good	UPS_2008_239	PBGP_1A | PBGP_1B	#2186	C6H23ANXX	8	H	4	TGGCACAGA	9	C6H23ANXX_8_fastq.gz | C6GGGANXX_7_fastq.gz | C7U8CANXX_2_fastq.gz	Pacheco et al., 2020	-	GBS	5221954	51658	0.989	5170296	5005794	96.818	4685623	93.604	0.311	4660314	93.098	5.172	1.04	Yes	123.075	0.16	0.16	0.125812	123.404	0.249	122.876	0.272	0.448989
EnglishCarrier_06-GBS	English Carrier	Wattle	Female	Male	Ken Kinsey	Dneasy Blood & Tissue Kit	137	40	5480	Good	UPS_2010_329	PBGP_1A | PBGP_1B	#2186	C6H23ANXX	8	A	8	ATGGCAA	7	C6H23ANXX_8_fastq.gz | C6GGGANXX_7_fastq.gz	Pacheco et al., 2020	-	GBS	5637107	104707	1.858	5532400	5353661	96.769	4932654	92.136	0.324	4909930	91.712	5.4	0.541	Yes	131.187	0.205	0.205	0.138203	132.563	0.33	131.911	0.328	0.535768
EnglishLongFacedTumbler_01-WGS	English Long-faced Tumbler	Tumblers, Rollers & High Flyers	Male	Male	Herb Merkelbach	-	-	-	-	-	-	-	-	-	-	-	-	-	-	-	Shapiro et al., 2013	SRX155821	WGS	-	-	-	-	118045144	-	103119941	87.356	8.137	9435458	7.993	8.65	1.005	Yes	8.367	0.064	0.064	0.139748	8.266	0.1	8.257	0.098	9.7042
EnglishPouter_01-GBS	English Pouter	Croppers & Pouters	Male	Male	Ray Crumbie	Dneasy Blood & Tissue Kit	28	40	1120	Good	ReSeq_006	PBGP_2	#2185	C6GGGANXX	8	G	10	ACAACCAACT	10	C6GGGANXX_8_fastq.gz	Pacheco et al., 2020		GBS	328927	5973	1.816	322954	307860	-	290857	94.477	0.018	289776	94.126	0.304	0.981	No	-	-	-	-	-	-	-	-	-
EnglishPouter_01-WGS	English Pouter	Croppers & Pouters	Male	Male	Ray Crumbie	-	-	-	-	-	-	-	-	-	-	-	-	-	-	-	Shapiro et al., 2013	SRX155822	WGS	-	-	-	-	165445190	-	142742727	86.278	11.316	12926448	7.813	11.896	0.979	Yes	11.532	0.024	0.024	0.113551	11.39	0.077	11.379	0.075	3.06746
EnglishTrumpeter_01-GBS	English Trumpeter	Trumpeter	Male	Male	Unknown	Dneasy Blood & Tissue Kit	30	40	1200	Good	ReSeq_007	PBGP_2	#2185	C6GGGANXX	8	H	10	TGCAGA	6	C6GGGANXX_8_fastq.gz	Pacheco et al., 2020	-	GBS-Trio	3197236	39012	1.22	3158224	3016779	95.521	2846482	94.355	0.183	2829423	93.79	3.052	0.975	Yes	72	0.272	0.272	0.156342	-	-	-	-	-
EnglishTrumpeter_01-WGS	English Trumpeter	Trumpeter	Male	Male	John Fife	-	-	-	-	-	-	-	-	-	-	-	-	-	-	-	Shapiro et al., 2013	SRX155834	WGS-Trio	-	-	-	-	198741038	-	171233764	86.159	13.488	15860702	7.981	14.541	0.995	Yes	14.325	0.014	0.014	0.153314	14.103	0.05	14.088	0.049	1.38847
EnglishTrumpeter_01-WGS-GBS	-	-	-	-	-	-	-	-	-	-	-	-	-	-	-	-	-	-	-	-	-	-	WGS-GBS	-	-	-	-	-	-	-	-	-	-	-	-	-	Yes	86.325	0.011	0.011	0.162628	-	-	-	-	-
EnglishTrumpeter_02-GBS	English Trumpeter	Trumpeter	Male	Male	Parisean Lofts	Dneasy Blood & Tissue Kit	46.5	40	1860	Good	UPS_2010_303	PBGP_1A | PBGP_1B	#2186	C6H23ANXX	8	C	5	CGCACCAATT	10	C6H23ANXX_8_fastq.gz | C6GGGANXX_7_fastq.gz	Pacheco et al., 2020	-	GBS	9714166	68412	0.704	9645754	9338890	96.819	8782716	94.045	0.586	8719519	93.368	9.73	1.06	Yes	225.99	0.281	0.281	0.146168	225.608	0.403	224.744	0.419	0.63764
EnglishTrumpeter_03-GBS	English Trumpeter	Trumpeter	Male	Male	Matt. W/Pola	Dneasy Blood & Tissue Kit	70	40	2800	Good	UPS_2010_308	PBGP_1A | PBGP_1B	#2186	C6H23ANXX	8	H	5	GCGTCCT	7	C6H23ANXX_8_fastq.gz | C6GGGANXX_7_fastq.gz	Pacheco et al., 2020	-	GBS	4938358	53941	1.092	4884417	4736102	96.964	4404787	93.005	0.292	4376891	92.416	4.852	1.036	Yes	115.63	0.225	0.225	0.15597	115.35	0.357	114.875	0.362	0.524449
EnglishTrumpeter_04-GBS	English Trumpeter	Trumpeter	Female	Female	Matt. W/Pola	Dneasy Blood & Tissue Kit	117	40	4680	Good	UPS_2010_312	PBGP_1A | PBGP_1B	#2186	C6H23ANXX	8	D	6	TATCA	5	C6H23ANXX_8_fastq.gz | C6GGGANXX_7_fastq.gz	Pacheco et al., 2020	-	GBS	8684176	61595	0.709	8622581	8357433	96.925	7769511	92.965	0.518	7717209	92.34	8.615	0.533	Yes	198.926	0.184	0.184	0.164363	199.98	0.299	199.141	0.313	0.531995
EnglishTrumpeter_05-GBS	English Trumpeter	Trumpeter	Male	Male	Mueiler/ Pola	Dneasy Blood & Tissue Kit	60.4	40	2416	Good	UPS_2010_342	PBGP_1A | PBGP_1B	#2186	C6H23ANXX	8	F	8	ACGGTACT	8	C6H23ANXX_8_fastq.gz | C6GGGANXX_7_fastq.gz	Pacheco et al., 2020	-	GBS	4380354	18996	0.434	4361358	4209688	96.522	3924822	93.233	0.26	3897309	92.58	4.319	1.051	Yes	102.041	0.165	0.165	0.196184	101.605	0.311	101.129	0.313	0.509357
EnglishTrumpeter_06-GBS	English Trumpeter	Trumpeter	Male	Male	Art Pamploma	Dneasy Blood & Tissue Kit	24.2	40	968	Good	GNS_2010_165	PBGP_1A | PBGP_1B	#2186	C6H23ANXX	8	H	12	CGTTCA	6	C6H23ANXX_8_fastq.gz | C6GGGANXX_7_fastq.gz	Pacheco et al., 2020		GBS	487718	6132	1.257	481586	466420	1	391886	84.02	0.025	389997	83.615	0.424	1.07	No	-	-	-	-	-	-	-	-	-
EnglishTrumpeter_07-GBS	English Trumpeter	Trumpeter	Female	Female	Marriah Oldham	Dneasy Blood & Tissue Kit	34.8	40	1392	Good	GNS_2010_096	PBGP_2 | PBGP_1-2	#2185	C6GGGANXX	8	G	1	CCGAACA	7	C6GGGANXX_8_fastq.gz | C7U8CANXX_2_fastq.gz	Pacheco et al., 2020	-	GBS	3425348	18830	0.55	3406518	3247169	95.322	3059796	94.23	0.189	3042559	93.699	3.143	0.541	Yes	73.761	0.23	0.23	0.163101	72.631	0.399	72.288	0.392	0.660278
EnglishTrumpeter_08-GBS	English Trumpeter	Trumpeter	Male	Male	Perrito/Nixon	Dneasy Blood & Tissue Kit	30	40	1200	Good	UPS_2008_233	PBGP_1A | PBGP_1B	#2186	C6H23ANXX	8	F	4	ACTGCT	6	C6H23ANXX_8_fastq.gz | C6GGGANXX_7_fastq.gz | C7U8CANXX_2_fastq.gz	Pacheco et al., 2020	-	GBS	9220763	75098	0.814	9145665	8837791	96.634	8278112	93.667	0.55	8220524	93.016	9.148	0.982	Yes	211.715	0.14	0.14	0.16027	211.633	0.184	210.867	0.177	0.39994
EnglishTrumpeter_09-GBS	English Trumpeter	Trumpeter	Male	Unknown	John Fife	Dneasy Blood & Tissue Kit	95.6	40	3824	Good	ReSeq_692	PBGP_1A | PBGP_1B	#2186	C6H23ANXX						C6H23ANXX_8_fastq.gz | C6GGGANXX_7_fastq.gz | C7U8CANXX_2_fastq.gz	Pacheco et al., 2020	-	GBS	6152657	53673	0.872	6098984	5856800	96.029	5474976	93.481	0.358	5441505	92.909	5.96	1.045	Yes	142.109	0.176	0.176	0.150004	141.35	0.215	140.64	0.223	0.381075
Fantail_01-WGS	Fantail	Structure	Male	Male	Dave Gazaway	-	-	-	-	-	-	-	-	-	-	-	-	-	-	-	Shapiro et al., 2013	SRX155801	WGS	-	-	-	-	332720583	-	278186078	83.61	24.706	26898600	8.084	26.649	1.015	Yes	26.176	0.003	0.003	0.149633	25.296	0.012	25.278	0.011	0.252792
Fantail_02-GBS	Fantail	Structure	Male	Male	Jim Oldham	Dneasy Blood & Tissue Kit	195	40	7800	Good	UPS_2010_301	PBGP_1A | PBGP_1B	#2186	C6H23ANXX	8	B	5	GCAAGCCAT	9	C6H23ANXX_8_fastq.gz | C6GGGANXX_7_fastq.gz	Pacheco et al., 2020	-	GBS	5581544	104332	1.869	5477212	5301235	96.787	4955936	93.486	0.326	4925975	92.921	5.428	1.034	Yes	131.311	0.111	0.111	0.128	131.598	0.134	131.026	0.143	0.267884
Fantail_03-GBS	Fantail	Structure	Male	Male	Greg Pola	Dneasy Blood & Tissue Kit	62.5	40	2500	Good	UPS_2012_038	PBGP_2	#2185	C6GGGANXX	8	F	6	ATATCGCCA	9	C6GGGANXX_8_fastq.gz	Pacheco et al., 2020	-	GBS	5008539	37257	0.744	4971282	4761359	95.777	4544514	95.446	0.289	4523706	95.009	4.814	1.049	Yes	117.058	0.096	0.096	0.134414	115.279	0.13	114.777	0.147	0.215062
Fantail_04-GBS	Fantail	Structure	Male	Male	Greg Pola	Dneasy Blood & Tissue Kit	62.5	40	2500	Good	UPS_2012_040	PBGP_2	#2185	C6GGGANXX	8	G	6	CTCTA	5	C6GGGANXX_8_fastq.gz	Pacheco et al., 2020	-	GBS	4017733	42780	1.065	3974953	3792905	95.42	3614308	95.291	0.228	3597507	94.848	3.811	1.028	Yes	93.352	0.108	0.108	0.143531	91.92	0.134	91.518	0.14	0.316933
Fantail_05-GBS	Fantail	Structure	Female	Female	Greg Pola	Dneasy Blood & Tissue Kit	62.5	40	2500	Good	UPS_2012_042	PBGP_2	#2185	C6GGGANXX	8	H	6	GGTGCACATT	10	C6GGGANXX_8_fastq.gz	Pacheco et al., 2020	-	GBS	2353646	29126	1.238	2324520	2212262	95.171	2097784	94.825	0.132	2086766	94.327	2.206	0.536	Yes	53.777	0.159	0.159	0.140466	53.639	0.207	53.369	0.211	0.996076
Fantail_06-GBS	Fantail	Structure	Female	Female	Greg Pola	Dneasy Blood & Tissue Kit	34	40	1360	Good	UPS_2012_044	PBGP_2	#2185	C6GGGANXX	8	A	7	CTCTCGCAT	9	C6GGGANXX_8_fastq.gz	Pacheco et al., 2020	-	GBS	996585	19461	1.953	977124	926107	94.779	878483	94.858	0.055	874415	94.418	0.922	0.537	Yes	22.765	0.646	0.646	0.090177	22.645	0.886	22.539	0.932	13.0131
Fantail_07-GBS	Fantail	Structure	Female	Female	Greg pola	Dneasy Blood & Tissue Kit	20	40	800	Good	UPS_2012_046	PBGP_2	#2185	C6GGGANXX	8	B	7	CAGAGGT	7	C6GGGANXX_8_fastq.gz	Pacheco et al., 2020	-	GBS	4108800	37563	0.914	4071237	3881502	95.34	3679405	94.793	0.232	3659756	94.287	3.871	0.542	Yes	94.129	0.147	0.147	0.114111	93.707	0.249	93.288	0.257	0.426351
Fantail_08-GBS	Fantail	Structure	Male	Male	Jim Oldham	Dneasy Blood & Tissue Kit	22	40	880	Good	UPS_2012_048	PBGP_2	#2185	C6GGGANXX	8	C	7	GCGTACAAT	9	C6GGGANXX_8_fastq.gz	Pacheco et al., 2020	-	GBS	2523895	27380	1.085	2496515	2406036	96.376	2299046	95.553	0.145	2288180	95.102	2.413	1.065	Yes	59.546	0.189	0.189	0.131083	58.46	0.222	58.206	0.226	1.20359
Fantail_09-GBS	Fantail	Structure	Male	Female	Jim Oldham	Dneasy Blood & Tissue Kit	125	40	5000	Good	UPS_2012_050	PBGP_2	#2185	C6GGGANXX	8	D	7	ACGCGCG	7	C6GGGANXX_8_fastq.gz	Pacheco et al., 2020	-	GBS	4786702	23834	0.498	4762868	4569406	95.938	4354268	95.292	0.276	4329189	94.743	4.595	1.033	Yes	110.573	0.117	0.117	0.129662	109.432	0.134	108.925	0.147	0.226381
Fantail_10-GBS	Fantail	Structure	Male	Male	Dave Gazaway	Dneasy Blood & Tissue Kit	54.2	40	2168	Good	GNS_2010_036	PBGP_2 | PBGP_1-2	#2185	C6GGGANXX	8	E	1	TATTCGCAT	9	C6GGGANXX_8_fastq.gz | C7U8CANXX_2_fastq.gz	Pacheco et al., 2020	-	GBS	3973892	26593	0.669	3947299	3771351	95.543	3571646	94.705	0.222	3553268	94.217	3.696	1.058	Yes	87.095	0.038	0.038	0.152723	84.854	0.054	84.501	0.053	0.173559
Fantail_11-GBS	Fantail	Structure	Female	Male	Stan Fail Jr.	Dneasy Blood & Tissue Kit	35	40	1400	Good	GNS_2010_330	PBGP_2	#2185	C6GGGANXX	8	C	5	CGCACCAATT	10	C6GGGANXX_8_fastq.gz	Pacheco et al., 2020	-	GBS	5060888	33167	0.655	5027721	4828725	96.042	4571494	94.673	0.289	4546640	94.158	4.821	0.533	Yes	116.847	0.102	0.102	0.13767	116.432	0.115	115.909	0.125	0.260338
Fantail_12-GBS	Fantail	Structure	Female	Male	A+B	Dneasy Blood & Tissue Kit	28	40	1120	Good	UPS_2008_007	PBGP_1A | PBGP_1B | PBGP_1-2	#2186	C6H23ANXX	8	B	1	CAGATA	6	C6H23ANXX_8_fastq.gz | C6GGGANXX_7_fastq.gz | C7U8CANXX_2_fastq.gz	Pacheco et al., 2020	-	GBS	5040310	42792	0.849	4997518	4816440	96.377	4490298	93.229	0.281	4468045	92.767	4.686	0.505	Yes	111.385	0.135	0.135	0.131634	110.294	0.176	109.817	0.174	0.241473
Fantail_13-GBS	Fantail	Structure	Male	Female	A+B	Dneasy Blood & Tissue Kit	45	40	1800	Good	UPS_2008_012	PBGP_1A | PBGP_1B | PBGP_1-2	#2186	C6H23ANXX	8	C	1	GAAGTG	6	C6H23ANXX_8_fastq.gz | C6GGGANXX_7_fastq.gz | C7U8CANXX_2_fastq.gz	Pacheco et al., 2020	-	GBS	5687774	42404	0.746	5645370	5374435	95.201	4990206	92.851	0.309	4964306	92.369	5.156	1.028	Yes	121.039	0.098	0.098	0.140114	118.372	0.115	117.873	0.117	0.203743
Fantail_14-GBS	Fantail	Structure	Female	Female	K. Christensen	Dneasy Blood & Tissue Kit	25	40	1000	Good	UPS_2008_108	PBGP_1A | PBGP_1B | PBGP_1-2	#2186	C6H23ANXX	8	G	2	GGTGT	5	C6H23ANXX_8_fastq.gz | C6GGGANXX_7_fastq.gz | C7U8CANXX_2_fastq.gz	Pacheco et al., 2020	-	GBS	1288646	4187	0.325	1284459	1217365	94.776	1031123	84.701	0.062	1026661	84.335	1.039	0.56	Yes	24.44	0.645	0.645	0.120081	24.016	0.64	23.924	0.66	13.4659
Fantail_15-GBS	Fantail	Structure	Female	Female	Kyle Christensen	Dneasy Blood & Tissue Kit	18	40	720	Good	UPS_2008_235	PBGP_1A | PBGP_1B	#2186	C6H23ANXX	8	G	4	CGTGGACAGT	10	C6H23ANXX_8_fastq.gz | C6GGGANXX_7_fastq.gz | C7U8CANXX_2_fastq.gz	Pacheco et al., 2020	-	GBS	7404027	85211	1.151	7318816	7062822	96.502	6659663	94.292	0.441	6613567	93.639	7.341	0.502	Yes	171.588	0.115	0.115	0.126629	174.826	0.134	174.146	0.14	0.301841
Fantail_16-GBS	Fantail	Structure	Male	Female	Kyle Christensen	Dneasy Blood & Tissue Kit	55.6	40	2224	Good	UPS_2008_236	PBGP_1A | PBGP_1B	#2186	C6H23ANXX	8	E	9	TTGCTG	6	C6H23ANXX_8_fastq.gz	Pacheco et al., 2020	-	GBS	9227607	68080	0.738	9159527	8833509	96.441	8213902	92.986	0.544	8161706	92.395	9.056	1.001	Yes	209.007	0.116	0.116	0.099556	210.21	0.161	209.485	0.158	0.290522
FeralUT_01-GBS	-	-	Male	Male	John Fife	Dneasy Blood & Tissue Kit	38.8	40	1552	Good	ReSeq_008	PBGP_1A | PBGP_1B	#2186	C6H23ANXX	8	F	11	TAGCAG	6	C6H23ANXX_8_fastq.gz | C6GGGANXX_7_fastq.gz	Pacheco et al., 2020	-	GBS-Trio	2801879	18678	0.667	2783201	2659952	95.572	2399381	90.204	0.155	2390617	89.874	2.583	1.026	Yes	62.925	0.048	0.048	0.241993	-	-	-	-	-
FeralUT_01-WGS	-	-	Male	Male	-	-	-	-	-	-	-	-	-	-	-	-	-	-	-	-	Shapiro et al., 2013	SRX155809	WGS-Trio	-	-	-	-	144454289	-	123731334	85.654	9.586	11867100	8.215	10.743	1.014	Yes	10.691	0.426	0.426	0.232396	10.403	0.422	-	-	-
FeralUT_01-WGS-GBS	-	-	-	-	-	-	-	-	-	-	-	-	-	-	-	-	-	-	-	-	-	-	WGS-GBS	-	-	-	-	-	-	-	-	-	-	-	-	-	Yes	73.616	0.001	0.001	0.252953	-	-	-	-	-
FeralVA_01-WGS	-	-	Male	Male	-	-	-	-	-	-	-	-	-	-	-	-	-	-	-	-	Shapiro et al., 2013	SRX155842	WGS	-	-	-	-	172466450	-	156439713	90.707	12.342	14451458	8.379	13.236	0.999	Yes	13.056	0.075	0.075	0.229914	13.017	0.065	-	-	-
Frillback_01-WGS	Frillback	Structure	Male	Male	Jim Oldham	-	-	-	-	-	-	-	-	-	-	-	-	-	-	-	Shapiro et al., 2013	SRX155829	WGS	-	-	-	-	184810838	-	164215422	88.856	12.952	14990605	8.111	13.768	0.989	Yes	13.378	0.041	0.041	0.150409	13.272	0.107	13.257	0.109	1.96951
Frillback_02-GBS	Frillback	Structure	Female	Female	Jim Oldham	Dneasy Blood & Tissue Kit	54	40	2160	Good	UPS_2008_116	PBGP_1A | PBGP_1B | PBGP_1-2	#2186	C6H23ANXX	8	A	3	CTAAGCA	7	C6H23ANXX_8_fastq.gz | C6GGGANXX_7_fastq.gz | C7U8CANXX_2_fastq.gz	Pacheco et al., 2020	-	GBS	12653904	80268	0.634	12573636	12135508	96.516	11287617	93.013	0.734	11228736	92.528	12.226	0.527	Yes	285.688	0.347	0.347	0.147006	286.089	0.487	284.881	0.506	0.833836
HolleCropper_01-GBS	Holle Cropper	Croppers & Pouters	Male	Male	Robert Nolan	Dneasy Blood & Tissue Kit	24	40	960	Good	GNS_2010_072	PBGP_1A | PBGP_1B	#2186	C6H23ANXX	8	D	10	GTGACACAT	9	C6H23ANXX_8_fastq.gz | C6GGGANXX_7_fastq.gz	Pacheco et al., 2020	-	GBS	5818368	31954	0.549	5786414	5568413	96.233	5197332	93.336	0.343	5164762	92.751	5.702	1.045	Yes	132.133	0.391	0.391	0.102529	131.57	0.613	131.077	0.63	0.796106
HolleCropper_02-GBS	Holle Cropper	Croppers & Pouters	Male	Male	Corrine Miller	Dneasy Blood & Tissue Kit	18.3	40	732	Good	GNS_2010_074	PBGP_1A | PBGP_1B	#2186	C6H23ANXX	8	E	10	TATGT	5	C6H23ANXX_8_fastq.gz | C6GGGANXX_7_fastq.gz	Pacheco et al., 2020	-	GBS	2893944	14775	0.511	2879169	2753923	95.65	2516109	91.365	0.162	2503688	90.914	2.697	1.055	Yes	63.327	0.264	0.264	0.160356	62.145	0.345	61.922	0.366	1.13568
HorsemanPouter_01-GBS	Horseman Pouter	Croppers & Pouters	Female	Female	Mike Hughes	Dneasy Blood & Tissue Kit	62	40	2480	Good	UPS_2008_030	PBGP_1A | PBGP_1B | PBGP_1-2	#2186	C6H23ANXX	8	E	1	TATTCGCAT	9	C6H23ANXX_8_fastq.gz | C6GGGANXX_7_fastq.gz | C7U8CANXX_2_fastq.gz	Pacheco et al., 2020	-	GBS	3247034	23652	0.728	3223382	3087830	95.795	2834002	91.78	0.177	2818596	91.281	2.949	0.509	Yes	68.476	0.156	0.156	0.209881	67.687	0.238	67.394	0.238	0.558406
IcePigeon_01-WGS	Ice Pigeon	Color	Male	Male	Jim Oldham	-	-	-	-	-	-	-	-	-	-	-	-	-	-	-	Shapiro et al., 2013	SRX155828	WGS	-	-	-	-	175477917	-	156768829	89.338	12.372	14381364	8.196	13.201	0.993	Yes	12.905	0.029	0.029	0.170016	12.765	0.092	12.746	0.094	2.18835
IndianFantail_01-GBS	Indian Fantail	Structure	Male	Male	Jim Jenson	Dneasy Blood & Tissue Kit	45	40	1800	Good	ReSeq_009	PBGP_2	#2185	C6GGGANXX	8	A	11	CATCTGCCG	9	C6GGGANXX_8_fastq.gz	Pacheco et al., 2020	-	GBS-Trio	1089779	19514	1.791	1070265	1011375	94.498	950976	94.028	0.06	946617	93.597	0.998	1.005	Yes	23.99	0.544	0.544	0.151897	-	-	-	-	-
IndianFantail_01-WGS	Indian Fantail	Structure	Male	Male	Kevin Severson	-	-	-	-	-	-	-	-	-	-	-	-	-	-	-	Shapiro et al., 2013	SRX155808	WGS-Trio	-	-	-	-	128595562	-	115390868	89.732	9.003	10387725	8.078	9.464	0.971	Yes	9.228	0.132	0.132	0.143613	9.146	0.146	9.137	0.143	8.54211
IndianFantail_01-WGS-GBS	-	-	-	-	-	-	-	-	-	-	-	-	-	-	-	-	-	-	-	-	-	-	WGS-GBS	-	-	-	-	-	-	-	-	-	-	-	-	-	Yes	33.217	0.012	0.012	0.172798	-	-	-	-	-
IndianFantail_02-GBS	Indian Fantail	Structure	Male	Male	Rick Norgeard	Dneasy Blood & Tissue Kit	48	40	1920	Good	UPS_2010_337	PBGP_1A | PBGP_1B	#2186	C6H23ANXX	8	F	10	CAGTGCCATT	10	C6H23ANXX_8_fastq.gz | C6GGGANXX_7_fastq.gz	Pacheco et al., 2020	-	GBS-Trio	5741537	52326	0.911	5689211	5485502	96.419	5144437	93.782	0.337	5114132	93.23	5.617	1.052	Yes	133.231	0.087	0.087	0.171743	-	-	-	-	-
IndianFantail_02-WGS	Indian Fantail	Structure	Male	Male	Rick Norgeard	-	-	-	-	-	-	-	-	-	-	-	-	-	-	-	Shapiro et al., 2013	SRX155800	WGS-Trio	-	-	-	-	287207323	-	245319267	85.415	21.657	23519986	8.189	23.238	1.017	Yes	22.588	0.002	0.002	0.177694	21.827	0.019	21.811	0.019	0.396167
IndianFantail_02-WGS-GBS	-	-	-	-	-	-	-	-	-	-	-	-	-	-	-	-	-	-	-	-	-	-	WGS-GBS	-	-	-	-	-	-	-	-	-	-	-	-	-	Yes	155.818	0.001	0.001	0.176193	-	-	-	-	-
IndianFantail_03-GBS	Indian Fantail	Structure	Female	Male	Ken Kinsey	Dneasy Blood & Tissue Kit	28.6	40	1144	Good	GNS_2010_013	PBGP_1A | PBGP_1B	#2186	C6H23ANXX	8	C	9	TGGCCAG	7	C6H23ANXX_8_fastq.gz | C6GGGANXX_7_fastq.gz	Pacheco et al., 2020	-	GBS	4554759	19453	0.427	4535306	4343103	95.762	3960981	91.202	0.26	3934889	90.601	4.328	0.529	Yes	98.803	0.21	0.21	0.110982	100.277	0.334	-	-	-
IndianFantail_04-GBS	Indian Fantail	Structure	Male	Male	Dan Skiles	Dneasy Blood & Tissue Kit	10.3	40	412	Good	GNS_2010_160	PBGP_1A | PBGP_1B	#2186	C6H23ANXX	8	F	12	GCTCCGA	7	C6H23ANXX_8_fastq.gz | C6GGGANXX_7_fastq.gz	Pacheco et al., 2020	-	GBS	1967130	22372	1.137	1944758	1877641	96.549	1712305	91.195	0.111	1703368	90.719	1.857	1.059	Yes	45.084	0.104	0.104	0.148479	44.852	0.13	44.658	0.143	2.10534
IndianFantail_05-GBS	Indian Fantail	Structure	Male	Male	Paul Tapia	Dneasy Blood & Tissue Kit	14.5	40	580	Good	GNS_2010_163	PBGP_1A | PBGP_1B	#2186	C6H23ANXX	8	G	12	TCAGAGAT	8	C6H23ANXX_8_fastq.gz | C6GGGANXX_7_fastq.gz	Pacheco et al., 2020	-	GBS	4543619	43239	0.952	4500380	4305151	95.662	4004452	93.015	0.261	3980118	92.45	4.352	1.032	Yes	103.446	0.11	0.11	0.167401	102.867	0.153	102.47	0.155	0.328252
IndianFantail_06-GBS	Indian Fantail	Structure	Female	Female	Dan Skiles	Dneasy Blood & Tissue Kit	90.6	40	3624	Good	UPS_2014_025	PBGP_1A | PBGP_1B	#2186	C6H23ANXX	8	H	10	TGCAGA	6	C6H23ANXX_8_fastq.gz | C6GGGANXX_7_fastq.gz	Pacheco et al., 2020	-	GBS	4307962	21710	0.504	4286252	4170068	97.289	3879242	93.026	0.259	3851939	92.371	4.301	0.525	Yes	100.942	0.11	0.11	0.137553	101.921	0.165	101.51	0.174	0.279203
IndianFantail_07-GBS	Indian Fantail	Structure	Male	Female	Dennis Briggs	Dneasy Blood & Tissue Kit	234	40	9360	Good	UPS_2010_313	PBGP_1A | PBGP_1B	#2186	C6H23ANXX	8	E	6	TAGCCAA	7	C6H23ANXX_8_fastq.gz | C6GGGANXX_7_fastq.gz	Pacheco et al., 2020	-	GBS	7463954	121336	1.626	7342618	7105977	96.777	6630636	93.311	0.436	6589879	92.737	7.261	1.03	Yes	175.209	0.14	0.14	0.164017	174.952	0.207	174.222	0.204	0.362209
IndianFantail_08-GBS	Indian Fantail	Structure	Male	Female	Dennis Briggs	Dneasy Blood & Tissue Kit	84	40	3360	Good	UPS_2010_314	PBGP_1A | PBGP_1B	#2186	C6H23ANXX	8	F	6	ATATCGCCA	9	C6H23ANXX_8_fastq.gz | C6GGGANXX_7_fastq.gz	Pacheco et al., 2020	-	GBS	6647427	37050	0.557	6610377	6404526	96.886	6031456	94.175	0.402	5994461	93.597	6.694	1.051	Yes	156.342	0.081	0.081	0.162262	155.998	0.092	155.365	0.102	0.218835
IndianFantail_09-GBS	Indian Fantail	Structure	Male	Male	Dennis Briggs	Dneasy Blood & Tissue Kit	44.8	40	1792	Good	UPS_2010_318	PBGP_1A | PBGP_1B	#2186	C6H23ANXX	8	A	7	CTCTCGCAT	9	C6H23ANXX_8_fastq.gz | C6GGGANXX_7_fastq.gz	Pacheco et al., 2020	-	GBS	2188322	38119	1.742	2150203	2076580	96.576	1916548	92.294	0.126	1906007	91.786	2.092	1.054	Yes	50.359	0.108	0.108	0.158897	50.318	0.142	50.123	0.147	1.147
IndianFantail_10-GBS	Indian Fantail	Structure	Male	Male	Dennis Briggs	Dneasy Blood & Tissue Kit	17.6	40	704	Good	UPS_2010_319	PBGP_1A | PBGP_1B	#2186	C6H23ANXX	8	B	7	CAGAGGT	7	C6H23ANXX_8_fastq.gz | C6GGGANXX_7_fastq.gz	Pacheco et al., 2020	-	GBS	4159034	19385	0.466	4139649	3950304	95.426	3627959	91.84	0.236	3605267	91.266	3.935	1.058	Yes	91.534	0.086	0.086	0.161905	91.059	0.15	90.762	0.155	0.31316
IndianFantail_11-GBS	Indian Fantail	Structure	Male	Male	Dennis Briggs	Dneasy Blood & Tissue Kit	27	40	1080	Good	UPS_2010_320	PBGP_1A | PBGP_1B	#2186	C6H23ANXX	8	C	7	GCGTACAAT	9	C6H23ANXX_8_fastq.gz | C6GGGANXX_7_fastq.gz	Pacheco et al., 2020	-	GBS	4304583	42880	0.996	4261703	4108739	96.411	3823781	93.065	0.251	3801975	92.534	4.183	1.052	Yes	100.334	0.08	0.08	0.158896	100.059	0.081	99.716	0.094	0.211289
IndianFantail_12-GBS	Indian Fantail	Structure	Female	Female	Dennis Briggs	Dneasy Blood & Tissue Kit	123	40	4920	Good	UPS_2010_321	PBGP_1A | PBGP_1B	#2186	C6H23ANXX	8	D	7	ACGCGCG	7	C6H23ANXX_8_fastq.gz | C6GGGANXX_7_fastq.gz	Pacheco et al., 2020	-	GBS	9978032	52430	0.526	9925602	9540153	96.117	8890571	93.191	0.587	8828841	92.544	9.762	0.531	Yes	226.811	0.075	0.075	0.159499	229.417	0.073	228.437	0.075	0.207516
IndianFantail_13-GBS	Indian Fantail	Structure	Female	Female	Ernest Newsom	Dneasy Blood & Tissue Kit	35	40	1400	Good	UPS_2010_324	PBGP_1A | PBGP_1B	#2186	C6H23ANXX	8	F	7	AATAACCAA	9	C6H23ANXX_8_fastq.gz | C6GGGANXX_7_fastq.gz	Pacheco et al., 2020	-	GBS	4545875	31074	0.684	4514801	4363537	96.65	4090488	93.743	0.271	4062581	93.103	4.507	0.524	Yes	106.144	0.102	0.102	0.16466	107.243	0.153	106.762	0.155	0.286749
IndianFantail_14-GBS	Indian Fantail	Structure	Male	Male	Rick Norgeard	Dneasy Blood & Tissue Kit	78.4	40	3136	Good	UPS_2010_335	PBGP_1A | PBGP_1B	#2186	C6H23ANXX	8	C	8	AACGTGCCT	9	C6H23ANXX_8_fastq.gz | C6GGGANXX_7_fastq.gz	Pacheco et al., 2020	-	GBS	3447939	43068	1.249	3404871	3294020	96.744	3073090	93.293	0.203	3055191	92.75	3.38	1.065	Yes	79.207	0.056	0.056	0.181601	78.976	0.073	78.68	0.075	0.271657
IndianFantail_15-GBS	Indian Fantail	Structure	Male	Male	Rick Norgeard	Dneasy Blood & Tissue Kit	88.4	40	3536	Good	UPS_2010_336	PBGP_1A | PBGP_1B	#2186	C6H23ANXX	8	D	8	CCTCG	5	C6H23ANXX_8_fastq.gz | C6GGGANXX_7_fastq.gz	Pacheco et al., 2020	-	GBS	8193852	64752	0.79	8129100	7829761	96.318	7268275	92.829	0.478	7220954	92.224	7.96	1.012	Yes	190.362	0.064	0.064	0.141865	190.491	0.096	189.723	0.094	0.316933
IndianFantail_16-GBS	Indian Fantail	Structure	Male	Male	Rick Norgeard	Dneasy Blood & Tissue Kit	120	40	4800	Good	UPS_2010_338	PBGP_1A | PBGP_1B	#2186	C6H23ANXX	8	E	8	CTCAT	5	C6H23ANXX_8_fastq.gz | C6GGGANXX_7_fastq.gz	Pacheco et al., 2020	-	GBS	3902645	43560	1.116	3859085	3724658	96.517	3452724	92.699	0.226	3433893	92.194	3.76	1.044	Yes	90.993	0.279	0.279	0.111795	90.66	0.472	90.288	0.472	0.7131
IndianFantail_17-GBS	Indian Fantail	Structure	Male	Male	Kevin Severson	Dneasy Blood & Tissue Kit	17.6	40	704	Good	GNS_2010_002	PBGP_1A | PBGP_1B	#2186	C6H23ANXX	8	A	9	TCCGAG	6	C6H23ANXX_8_fastq.gz | C6GGGANXX_7_fastq.gz	Pacheco et al., 2020	-	GBS	8559074	86158	1.007	8472916	8117852	95.809	7527509	92.728	0.497	7476995	92.106	8.26	1.036	Yes	194.429	0.108	0.108	0.148578	194.793	0.146	194.069	0.143	0.294295
IndianFantail_18-GBS	Indian Fantail	Structure	Male	Male	Kevin Severson	Dneasy Blood & Tissue Kit	62.5	40	2500	Good	UPS_2012_083	PBGP_2	#2185	C6GGGANXX	8	B	8	GAAGCA	6	C6GGGANXX_8_fastq.gz	Pacheco et al., 2020	-	GBS	2649086	32853	1.24	2616233	2512432	96.032	2395888	95.361	0.151	2385674	94.955	2.517	1.044	Yes	62.643	0.076	0.076	0.167225	61.604	0.107	61.305	0.113	1.81105
IndianFantail_19-GBS	Indian Fantail	Structure	Male	Male	Kevin Severson	Dneasy Blood & Tissue Kit	62.5	40	2500	Good	UPS_2012_122	PBGP_2	#2185	C6GGGANXX	8	H	8	CAAGT	5	C6GGGANXX_8_fastq.gz	Pacheco et al., 2020	-	GBS	2466914	39233	1.59	2427681	2302392	94.839	2196276	95.391	0.139	2186301	94.958	2.316	1.057	Yes	56.808	0.092	0.092	0.16181	56.059	0.111	55.822	0.117	0.958346
IndianFantail_20-GBS	Indian Fantail	Structure	Female	Female	Kevin Severson	Dneasy Blood & Tissue Kit	13.5	40	540	Good	UPS_2012_124	PBGP_2	#2185	C6GGGANXX	8	A	9	TCCGAG	6	C6GGGANXX_8_fastq.gz	Pacheco et al., 2020	-	GBS	4499692	56770	1.262	4442922	4182503	94.139	3957023	94.609	0.251	3937493	94.142	4.184	0.538	Yes	101.146	0.094	0.094	0.160525	100.897	0.115	100.404	0.121	0.2377
IranianTumbler_01-GBS	Iranian Tumbler	-	Male	Male	Jim Oldham	Dneasy Blood & Tissue Kit	26.5	40	1060	Good	JO_2011_004	PBGP_2	#2185	C6GGGANXX	8	D	12	CGTGTCA	7	C6GGGANXX_8_fastq.gz	Pacheco et al., 2020	-	GBS-Trio	1972777	12114	0.614	1960663	1854299	94.575	1756371	94.719	0.11	1749341	94.34	1.83	1.061	Yes	43.938	0.367	0.367	0.177813	-	-	-	-	-
IranianTumbler_01-WGS	Iranian Tumbler	-	Male	Male	Jim Oldham	-	-	-	-	-	-	-	-	-	-	-	-	-	-	-	Shapiro et al., 2013	SRX155830	WGS-Trio	-	-	-	-	185559148	-	166304336	89.623	13.134	15221080	8.203	13.982	1.009	Yes	13.683	0.007	0.007	0.178834	13.561	0.031	13.549	0.03	1.69408
IranianTumbler_01-WGS-GBS	-	-	-	-	-	-	-	-	-	-	-	-	-	-	-	-	-	-	-	-	-	-	WGS-GBS	-	-	-	-	-	-	-	-	-	-	-	-	-	Yes	57.62	0.004	0.004	0.19379	-	-	-	-	-
IranianTumbler_02-GBS	Iranian Tumbler	-	Male	Male	Jim Oldham	Dneasy Blood & Tissue Kit	31.4	40	1256	Good	JO_2011_003	PBGP_2	#2185	C6GGGANXX	8	E	12	CAACCACACA	10	C6GGGANXX_8_fastq.gz	Pacheco et al., 2020	-	GBS	1940624	24344	1.254	1916280	1830673	95.533	1747424	95.453	0.11	1741210	95.113	1.832	1.074	Yes	45.3	0.093	0.093	0.175562	44.515	0.119	-	-	-
ItalianOwl_01-GBS	Italian Owl	Owls & Frills	Male	Female	Josh Zilles	Dneasy Blood & Tissue Kit	31.8	40	1272	Good	GNS_2010_157	PBGP_1A | PBGP_1B	#2186	C6H23ANXX	8	E	12	CAACCACACA	10	C6H23ANXX_8_fastq.gz | C6GGGANXX_7_fastq.gz	Pacheco et al., 2020	-	GBS	4147443	44981	1.085	4102462	3980416	97.025	3729378	93.693	0.246	3713257	93.288	4.092	1.075	Yes	98.824	0.122	0.122	0.198695	98.606	0.245	98.162	0.249	0.407486
ItalianOwl_02-GBS	Italian Owl	Owls & Frills	Male	Female	Josh Zilles	Dneasy Blood & Tissue Kit	85	40	3400	Good	UPS_2012_051	PBGP_2	#2185	C6GGGANXX	8	E	7	GTCGCCT	7	C6GGGANXX_8_fastq.gz	Pacheco et al., 2020	-	GBS	4044027	21878	0.541	4022149	3863655	96.059	3678918	95.219	0.233	3663709	94.825	3.891	1.033	Yes	94.032	0.171	0.171	0.196903	92.872	0.288	92.463	0.272	0.464081
ItalianOwl_03-GBS	Italian Owl	Owls & Frills	Female	Female	John Hepner	Dneasy Blood & Tissue Kit	61.8	40	2472	Good	GNS_2010_268	PBGP_2	#2185	C6GGGANXX	8	C	4	AATTAG	6	C6GGGANXX_8_fastq.gz	Pacheco et al., 2020	-	GBS	3172969	20235	0.638	3152734	3008169	95.415	2848288	94.685	0.181	2831904	94.141	3.007	0.521	Yes	71.899	0.187	0.187	0.1579	71.674	0.284	71.368	0.272	0.543314
Jacobin_01-GBS	Jacobin	Structure	Male	Male	Jim Oldham	Dneasy Blood & Tissue Kit	34	40	1360	Good	JO_2011_001	PBGP_2	#2185	C6GGGANXX	8	F	12	GCTCCGA	7	C6GGGANXX_8_fastq.gz	Pacheco et al., 2020	-	GBS-Trio	1341684	21331	1.59	1320353	1254147	94.986	1195147	95.296	0.075	1191121	94.975	1.254	1.081	Yes	30.964	0.568	0.567	0.072178	-	-	-	-	-
Jacobin_01-WGS	Jacobin	Structure	Male	Male	Jim Oldham	-	-	-	-	-	-	-	-	-	-	-	-	-	-	-	Shapiro et al., 2013	SRX155823	WGS-Trio	-	-	-	-	130625348	-	116007391	88.809	9.122	10545340	8.073	9.663	0.985	Yes	9.405	0.081	0.081	0.067852	9.293	0.184	9.282	0.181	6.72351
Jacobin_01-WGS-GBS	-	-	-	-	-	-	-	-	-	-	-	-	-	-	-	-	-	-	-	-	-	-	WGS-GBS	-	-	-	-	-	-	-	-	-	-	-	-	-	Yes	40.368	0.037	0.037	0.081238	-	-	-	-	-
Jacobin_02-GBS	Jacobin	Structure	Female	Female	Jim Oldham	Dneasy Blood & Tissue Kit	44	40	1760	Good	JO_2011_002	PBGP_2	#2185	C6GGGANXX	8	G	12	TCAGAGAT	8	C6GGGANXX_8_fastq.gz	Pacheco et al., 2020	-	GBS	3772491	54100	1.434	3718391	3508867	94.365	3321543	94.661	0.21	3306771	94.24	3.503	0.645	Yes	85.009	0.008	0.008	0.211076	84.429	0.008	84.019	0.008	2.24494
Jacobin_03-GBS	Jacobin	Structure	Female	Female	Jackson Oldham	Dneasy Blood & Tissue Kit	90.6	40	3624	Good	GNS_2010_098	PBGP_2 | PBGP_1-2	#2185	C6GGGANXX	8	H	1	GGAAGACAT	9	C6GGGANXX_8_fastq.gz | C7U8CANXX_2_fastq.gz	Pacheco et al., 2020	-	GBS	2536179	16520	0.651	2519659	2421116	96.089	2279674	94.158	0.141	2269902	93.754	2.345	0.543	Yes	56.053	0.301	0.301	0.088998	55.21	0.399	54.948	0.415	1.32056
King_01-WGS	King	Form	Male	Male	Freeman	-	-	-	-	-	-	-	-	-	-	-	-	-	-	-	Shapiro et al., 2013	SRX155814	WGS	-	-	-	-	169888983	-	147989878	87.11	11.524	13655896	8.038	12.442	1.003	Yes	12.183	0.016	0.016	0.194517	11.974	0.015	11.958	0.019	2.39209
King_02-GBS	King	Form	Female	Female	Jim Murphy	Dneasy Blood & Tissue Kit	64	40	2560	Good	GNS_2010_182	PBGP_2 | PBGP_1-2	#2185	C6GGGANXX	8	F	2	TCTTGG	6	C6GGGANXX_8_fastq.gz | C7U8CANXX_2_fastq.gz	Pacheco et al., 2020	-	GBS	2692904	21020	0.781	2671884	2555014	95.626	2403970	94.088	0.148	2392394	93.635	2.47	0.535	Yes	59.353	0.189	0.189	0.177971	58.441	0.272	58.175	0.272	0.973438
King_03-GBS	King	Form	Male	Male	Dennis Rodger	Dneasy Blood & Tissue Kit	104	40	4160	Good	GNS_2010_186	PBGP_2 | PBGP_1-2	#2185	C6GGGANXX	8	G	2	GGTGT	5	C6GGGANXX_8_fastq.gz | C7U8CANXX_2_fastq.gz	Pacheco et al., 2020	-	GBS	3910413	21848	0.559	3888565	3721689	95.709	3506336	94.214	0.217	3488562	93.736	3.618	1.044	Yes	84.317	0.236	0.236	0.195537	81.986	0.307	81.61	0.321	0.531995
Lahore_01-WGS	Lahore	Form	Male	Male	J. J. Quick	-	-	-	-	-	-	-	-	-	-	-	-	-	-	-	Shapiro et al., 2013	SRX155835	WGS	-	-	-	-	184838301	-	161115946	87.166	12.649	15029496	8.131	13.748	0.998	Yes	13.549	0.02	0.02	0.160348	13.332	0.05	13.308	0.053	1.6073
Lahore_02-GBS	Lahore	Form	Male	Female	Peter Tapia	Dneasy Blood & Tissue Kit	24.8	40	992	Good	GNS_2010_147	PBGP_1A | PBGP_1B	#2186	C6H23ANXX	8	C	12	TGCCGCAT	8	C6H23ANXX_8_fastq.gz	Pacheco et al., 2020	-	GBS	3915443	55025	1.405	3860418	3747821	97.083	3483456	92.946	0.232	3464101	92.43	3.859	1.049	Yes	93.052	0.251	0.251	0.145445	93.395	0.391	93.005	0.392	0.531995
Laugher_01-GBS	Laugher	Trumpeter	Male	Male	Ken Kinsey	Dneasy Blood & Tissue Kit	40	40	1600	Good	ReSeq_010	PBGP_2	#2185	C6GGGANXX	8	B	11	GGACAG	6	C6GGGANXX_8_fastq.gz	Pacheco et al., 2020	-	GBS-Trio	3412145	38724	1.135	3373421	3185442	94.428	3012430	94.569	0.19	2999503	94.163	3.163	0.982	Yes	75.277	0.294	0.294	0.141226	-	-	-	-	-
Laugher_01-WGS	Laugher	Trumpeter	Male	Male	Ken Kinsey	-	-	-	-	-	-	-	-	-	-	-	-	-	-	-	Shapiro et al., 2013	SRX155807	WGS-Trio	-	-	-	-	135873990	-	117261950	86.302	9.181	10512051	7.737	9.623	0.983	Yes	9.321	0.25	0.25	0.121492	9.287	0.326	9.279	0.328	10.1607
Laugher_01-WGS-GBS	-	-	-	-	-	-	-	-	-	-	-	-	-	-	-	-	-	-	-	-	-	-	WGS-GBS	-	-	-	-	-	-	-	-	-	-	-	-	-	Yes	84.598	0.006	0.006	0.145235	-	-	-	-	-
Lebanon_01-GBS	Lebanon	Syrian	Male	Male	Kevin Severson	Dneasy Blood & Tissue Kit	60	40	2400	Good	ReSeq_011	PBGP_2	#2185	C6GGGANXX	8	C	11	ATCTGT	6	C6GGGANXX_8_fastq.gz	Pacheco et al., 2020	-	GBS-Trio	1978753	25738	1.301	1953015	1854636	94.963	1750260	94.372	0.11	1742539	93.956	1.833	0.981	Yes	43.854	0.276	0.276	0.163197	-	-	-	-	-
Lebanon_01-WGS	Lebanon	Syrian	Male	Male	Kevin Severson	-	-	-	-	-	-	-	-	-	-	-	-	-	-	-	Shapiro et al., 2013	SRX155836	WGS-Trio	-	-	-	-	166248432	-	146638756	88.205	11.56	13580928	8.169	12.44	0.993	Yes	12.155	0.008	0.008	0.160363	11.939	0.046	11.929	0.042	2.29022
Lebanon_01-WGS-GBS	-	-	-	-	-	-	-	-	-	-	-	-	-	-	-	-	-	-	-	-	-	-	WGS-GBS	-	-	-	-	-	-	-	-	-	-	-	-	-	Yes	56.009	0.003	0.003	0.174606	-	-	-	-	-
Lebanon_02-GBS	Lebanon	Syrian	Male	Male	Steve Young	Dneasy Blood & Tissue Kit	77.2	40	3088	Good	UPS_2010_345	PBGP_1A | PBGP_1B	#2186	C6H23ANXX	8	H	8	CAAGT	5	C6H23ANXX_8_fastq.gz | C6GGGANXX_7_fastq.gz	Pacheco et al., 2020	-	GBS	3846851	42702	1.11	3804149	3669241	96.454	3400089	92.665	0.223	3383859	92.222	3.724	1.042	Yes	88.861	0.36	0.36	0.119803	88.552	0.514	88.211	0.521	0.807425
Maltese_01-GBS	Maltese	Form	Male	Male	Corin Barker	Dneasy Blood & Tissue Kit	79	40	3160	Good	UPS_2010_327	PBGP_1A | PBGP_1B	#2186	C6H23ANXX	8	H	7	CGTCGCCACT	10	C6H23ANXX_8_fastq.gz | C6GGGANXX_7_fastq.gz	Pacheco et al., 2020	-	GBS	2677532	13241	0.495	2664291	2577427	96.74	2369333	91.926	0.157	2355785	91.401	2.61	1.06	Yes	61.757	0.151	0.151	0.20805	61.732	0.211	61.486	0.211	0.539541
MarcheneroPouter_01-GBS	Marchenero Pouter	Croppers & Pouters	Male	Male	Kevin Severson	Dneasy Blood & Tissue Kit	20	40	800	Good	ReSeq_012	PBGP_2	#2185	C6GGGANXX	8	D	11	AAGACGCT	8	C6GGGANXX_8_fastq.gz	Pacheco et al., 2020	-	GBS-Trio	2268283	25838	1.139	2242445	2136039	95.255	2008849	94.046	0.127	2000196	93.64	2.111	1.016	Yes	50.668	0.542	0.542	0.09159	-	-	-	-	-
MarcheneroPouter_01-WGS	Marchenero Pouter	Croppers & Pouters	Male	Male	Ray Crumbie	-	-	-	-	-	-	-	-	-	-	-	-	-	-	-	Shapiro et al., 2013	SRX155831	WGS-Trio	-	-	-	-	204449685	-	184589789	90.286	14.561	17000125	8.315	15.577	0.989	Yes	15.366	0.048	0.048	0.093271	15.094	0.111	15.076	0.113	1.20736
MarcheneroPouter_01-WGS-GBS	-	-	-	-	-	-	-	-	-	-	-	-	-	-	-	-	-	-	-	-	-	-	WGS-GBS	-	-	-	-	-	-	-	-	-	-	-	-	-	Yes	66.034	0.041	0.041	0.09835	-	-	-	-	-
Medium-facedCrestedHelmet_01-GBS	Medium-faced Crested Helmet	Tumblers, Rollers & High Flyers	Male	Male	James Jensen	Dneasy Blood & Tissue Kit	38	40	1520	Good	UPS_2014_056	PBGP_2	#2185	C6GGGANXX	8	D	10	GTGACACAT	9	C6GGGANXX_8_fastq.gz	Pacheco et al., 2020	-	GBS	3971332	28075	0.707	3943257	3775494	95.746	3609183	95.595	0.227	3594555	95.208	3.784	1.048	Yes	92.157	0.191	0.191	0.146901	90.875	0.318	90.501	0.321	0.43767
Medium-facedCrestedHelmet_02-GBS	Medium-faced Crested Helmet	Tumblers, Rollers & High Flyers	Male	Male	Greg Bliven	Dneasy Blood & Tissue Kit	125	40	5000	Good	GNS_2010_237	PBGP_2 | PBGP_1-2	#2185	C6GGGANXX	8	H	3	CTCGTCG	7	C6GGGANXX_8_fastq.gz | C7U8CANXX_2_fastq.gz	Pacheco et al., 2020	-	GBS	8288846	55223	0.666	8233623	7812487	94.885	7430232	95.107	0.469	7390122	94.594	7.822	1.058	Yes	184.281	0.23	0.23	0.158827	181.058	0.399	180.394	0.392	0.494265
Medium-facedCrestedHelmet_03-GBS	Medium-faced Crested Helmet	Tumblers, Rollers & High Flyers	Male	Male	Vic Eshpeter	Dneasy Blood & Tissue Kit	58.2	40	2328	Good	GNS_2010_324	PBGP_2	#2185	C6GGGANXX	8	A	5	TGCTT	5	C6GGGANXX_8_fastq.gz	Pacheco et al., 2020	-	GBS	5325302	44815	0.842	5280487	5020564	95.078	4784202	95.292	0.31	4758776	94.786	5.166	1.057	Yes	123.727	0.15	0.15	0.147076	122.394	0.215	121.88	0.215	0.392394
Medium-facedCrestedHelmet_04-GBS	Medium-faced Crested Helmet	Tumblers, Rollers & High Flyers	Female	Female	Bollinger	Dneasy Blood & Tissue Kit	36	40	1440	Good	UPS_2008_102	PBGP_1A | PBGP_1B | PBGP_1-2	#2186	C6H23ANXX	8	E	2	GGTATA	6	C6H23ANXX_8_fastq.gz | C6GGGANXX_7_fastq.gz | C7U8CANXX_2_fastq.gz	Pacheco et al., 2020	-	GBS	1857907	9849	0.53	1848058	1780942	96.368	1654457	92.898	0.103	1647398	92.502	1.711	0.524	Yes	40.196	0.278	0.278	0.155026	39.418	0.456	39.254	0.464	4.16918
Medium-facedCrestedHelmet_05-GBS	Medium-faced Crested Helmet	Tumblers, Rollers & High Flyers	Female	Female	Bollinger	Dneasy Blood & Tissue Kit	60	40	2400	Good	UPS_2008_103	PBGP_1A | PBGP_1B | PBGP_1-2	#2186	C6H23ANXX	8	F	2	TCTTGG	6	C6H23ANXX_8_fastq.gz | C6GGGANXX_7_fastq.gz | C7U8CANXX_2_fastq.gz	Pacheco et al., 2020	-	GBS	3020943	24318	0.805	2996625	2857426	95.355	2609118	91.31	0.163	2595520	90.834	2.721	0.513	Yes	63.597	0.165	0.165	0.154326	62.98	0.261	62.701	0.264	0.709327
Medium-facedCrestedHelmet_06-GBS	Medium-faced Crested Helmet	Tumblers, Rollers & High Flyers	Female	Female	Stephen Mitchell	Dneasy Blood & Tissue Kit	84	40	3360	Good	UPS_2008_129	PBGP_1A | PBGP_1B | PBGP_1-2	#2186	C6H23ANXX	8	F	3	ATATAA	6	C6H23ANXX_8_fastq.gz | C6GGGANXX_7_fastq.gz | C7U8CANXX_2_fastq.gz	Pacheco et al., 2020	-	GBS	4691160	28267	0.603	4662893	4509381	96.708	4216682	93.509	0.274	4195484	93.039	4.573	0.512	Yes	107.941	0.137	0.137	0.152166	108.331	0.211	107.909	0.211	0.362209
MindianFantail_01-GBS	Mindian Fantail	-	Female	Female	Rich Schlais	Dneasy Blood & Tissue Kit	54.2	40	2168	Good	UPS_2010_317	PBGP_1A | PBGP_1B	#2186	C6H23ANXX	8	H	9	ACAGT	5	C6H23ANXX_8_fastq.gz | C6GGGANXX_7_fastq.gz	Pacheco et al., 2020	-	GBS	124548	90	0.072	124458	108664	1	5523	5.083	0	5239	0.048	0.006	0.531	No	-	-	-	-	-	-	-	-	-
MindianFantail_02-GBS	Mindian Fantail	-	Male	Male	Rich Schlais	Dneasy Blood & Tissue Kit	60.2	40	2408	Good	UPS_2010_315	PBGP_1A | PBGP_1B	#2186	C6H23ANXX	8	G	6	CTCTA	5	C6H23ANXX_8_fastq.gz | C6GGGANXX_7_fastq.gz	Pacheco et al., 2020	-	GBS	3345890	18762	0.561	3327128	3215646	96.649	2994861	93.134	0.195	2979919	92.669	3.246	1.051	Yes	76.892	0.081	0.081	0.167517	76.055	0.13	75.798	0.132	0.358436
MindianFantail_03-GBS	Mindian Fantail	-	Female	Female	Rich Schlais	Dneasy Blood & Tissue Kit	120	40	4800	Good	UPS_2010_316	PBGP_1A | PBGP_1B	#2186	C6H23ANXX	8	H	6	GGTGCACATT	10	C6H23ANXX_8_fastq.gz | C6GGGANXX_7_fastq.gz	Pacheco et al., 2020	-	GBS	2371396	13938	0.588	2357458	2275144	96.508	2079574	91.404	0.137	2066832	90.844	2.274	0.531	Yes	54.576	0.236	0.236	0.124594	55.381	0.406	55.116	0.419	1.04513
Mookee_01-GBS	Mookee	Tumblers, Rollers & High Flyers	Male	Male	Paul Gamino	Dneasy Blood & Tissue Kit	30	40	1200	Good	ReSeq_013	PBGP_2	#2185	C6GGGANXX	8	E	11	GAATGCAATA	10	C6GGGANXX_8_fastq.gz	Pacheco et al., 2020	-	GBS-Trio	1180771	13432	1.138	1167339	1120393	95.978	1062500	94.833	0.067	1058209	94.45	1.118	1.01	Yes	26.852	0.475	0.475	0.153934	-	-	-	-	-
Mookee_01-WGS	Mookee	Tumblers, Rollers & High Flyers	Male	Male	Jim Jenson	-	-	-	-	-	-	-	-	-	-	-	-	-	-	-	Shapiro et al., 2013	SRX155824	WGS-Trio	-	-	-	-	168170010	-	143297698	85.21	11.272	13182339	7.839	12.079	0.983	Yes	11.824	0.018	0.017	0.157746	11.659	0.054	11.644	0.057	2.64488
Mookee_01-WGS-GBS	-	-	-	-	-	-	-	-	-	-	-	-	-	-	-	-	-	-	-	-	-	-	WGS-GBS	-	-	-	-	-	-	-	-	-	-	-	-	-	Yes	38.676	0.008	0.008	0.172898	-	-	-	-	-
Mookee_02-GBS	Mookee	Tumblers, Rollers & High Flyers	Male	Male	Steve Young	Dneasy Blood & Tissue Kit	144	40	5760	Good	UPS_2010_343	PBGP_1A | PBGP_1B	#2186	C6H23ANXX	8	G	8	GCGCCG	6	C6H23ANXX_8_fastq.gz | C6GGGANXX_7_fastq.gz	Pacheco et al., 2020	-	GBS	8093608	75488	0.933	8018120	7740171	96.533	7219066	93.268	0.477	7181681	92.785	7.951	1.041	Yes	188.741	0.072	0.072	0.20736	188.569	0.123	187.807	0.136	0.358436
Mookee_03-GBS	Mookee	Tumblers, Rollers & High Flyers	Male	Male	Keith Casteel	Dneasy Blood & Tissue Kit	220	40	8800	Good	GNS_2010_207	PBGP_2 | PBGP_1-2	#2185	C6GGGANXX	8	D	3	ACTGCGAT	8	C6GGGANXX_8_fastq.gz | C7U8CANXX_2_fastq.gz	Pacheco et al., 2020	-	GBS	10798277	84311	0.781	10713966	10250402	95.673	9694523	94.577	0.609	9645945	94.103	10.155	1.035	Yes	241.592	0.173	0.173	0.179788	236.519	0.299	235.524	0.302	0.377302
OldDutchCapuchine_01-GBS	Old Dutch Capuchine	Structure	Female	Unknown	Cody Taylor	Dneasy Blood & Tissue Kit	29	40	1160	Good	UPS_2012_018	PBGP_2	#2185	C6GGGANXX	8	G	5	CTTGA	5	C6GGGANXX_8_fastq.gz	Pacheco et al., 2020	-	GBS	3410348	45765	1.342	3364583	3201502	95.153	3027533	94.566	0.191	3014186	94.149	3.186	0.532	Yes	77.967	0.335	0.335	0.112236	77.562	0.429	77.179	0.434	0.781014
OldDutchCapuchine_02-GBS	Old Dutch Capuchine	Structure	Female	Female	Cody Taylor	Dneasy Blood & Tissue Kit	65.4	40	2616	Good	GNS_2010_202	PBGP_2 | PBGP_1-2	#2185	C6GGGANXX	8	C	3	GCGCTCA	7	C6GGGANXX_8_fastq.gz | C7U8CANXX_2_fastq.gz	Pacheco et al., 2020	-	GBS	5091490	21583	0.424	5069907	4816932	95.01	4529037	94.023	0.281	4506324	93.552	4.694	0.52	Yes	111.902	0.169	0.169	0.167826	110.22	0.265	109.681	0.275	0.407486
OldDutchCapuchine_03-GBS	Old Dutch Capuchine	Structure	Male	Female	Cody Taylor	Dneasy Blood & Tissue Kit	65.8	40	2632	Good	GNS_2010_210	PBGP_2 | PBGP_1-2	#2185	C6GGGANXX	8	E	3	TTCGTT	6	C6GGGANXX_8_fastq.gz | C7U8CANXX_2_fastq.gz	Pacheco et al., 2020	-	GBS	7562537	32861	0.435	7529676	7181815	95.38	6821917	94.989	0.43	6788749	94.527	7.178	1.047	Yes	170.777	0.125	0.125	0.18512	166.908	0.261	166.129	0.272	0.358436
OldDutchCapuchine_04-GBS	Old Dutch Capuchine	Structure	Male	Male	Ron Smith	Dneasy Blood & Tissue Kit	84.2	40	3368	Good	GNS_2010_269	PBGP_2	#2185	C6GGGANXX	8	D	4	GGAACGA	7	C6GGGANXX_8_fastq.gz	Pacheco et al., 2020	-	GBS	4299400	25013	0.582	4274387	4101118	95.946	3896614	95.014	0.247	3876517	94.523	4.11	1.032	Yes	99.007	0.232	0.232	0.157723	97.949	0.353	97.518	0.377	0.501811
OldGermanOwl_01-GBS	Old German Owl	Owls & Frills	Male	Male	Don Hall	Dneasy Blood & Tissue Kit	23.4	40	936	Good	UPS_2012_057	PBGP_2	#2185	C6GGGANXX	8	G	7	AATGAACGA	9	C6GGGANXX_8_fastq.gz	Pacheco et al., 2020	-	GBS	1362815	6868	0.504	1355947	1284759	94.75	1221789	95.099	0.076	1216645	94.698	1.264	1.064	Yes	30.594	0.286	0.286	0.167863	29.799	0.449	29.682	0.453	7.81769
OldGermanOwl_02-GBS	Old German Owl	Owls & Frills	Male	Male	Bob Salwey	Dneasy Blood & Tissue Kit	36.8	40	1472	Good	GNS_2010_199	PBGP_2 | PBGP_1-2	#2185	C6GGGANXX	8	B	3	ATTAT	5	C6GGGANXX_8_fastq.gz | C7U8CANXX_2_fastq.gz	Pacheco et al., 2020	-	GBS	7116053	49764	0.699	7066289	6725862	95.182	6393768	95.062	0.402	6366129	94.652	6.708	1.081	Yes	159.344	0.067	0.067	0.194589	155.579	0.142	154.925	0.136	0.215062
OldGermanOwl_03-GBS	Old German Owl	Owls & Frills	Male	Male	Greg Pola	Dneasy Blood & Tissue Kit	88	40	3520	Good	UPS_2008_074	PBGP_1A | PBGP_1B | PBGP_1-2	#2186	C6H23ANXX	8	B	2	AACGCACATT	10	C6H23ANXX_8_fastq.gz | C6GGGANXX_7_fastq.gz | C7U8CANXX_2_fastq.gz	Pacheco et al., 2020	-	GBS	6803160	59443	0.874	6743717	6475828	96.028	6061937	93.609	0.385	6035440	93.2	6.426	1.022	Yes	152.438	0.196	0.196	0.141202	150.428	0.353	149.784	0.347	0.490492
OrientalFrill_01-WGS	Oriental Frill	Owls & Frills	Male	Male	Unknown	-	-	-	-	-	-	-	-	-	-	-	-	-	-	-	Shapiro et al., 2013	SRX155806	WGS	-	-	-	-	122485405	-	93319766	76.189	7.248	8155587	6.658	7.407	0.987	Yes	7.025	0.216	0.216	0.083372	7.016	0.226	7.014	0.234	19.4537
OrientalRoller_01-GBS	Oriental Roller	Tumblers, Rollers & High Flyers	Male	Male	Ray Crumbie	Dneasy Blood & Tissue Kit	15	40	600	Good	ReSeq_014	PBGP_2	#2185	C6GGGANXX	8	F	11	TAGCAG	6	C6GGGANXX_8_fastq.gz	Pacheco et al., 2020	-	GBS-Trio	2577488	29293	1.137	2548195	2404875	94.376	2277125	94.688	0.142	2270131	94.397	2.379	1.01	Yes	58.301	0.209	0.209	0.136111	-	-	-	-	-
OrientalRoller_01-WGS	Oriental Roller	Tumblers, Rollers & High Flyers	Male	Male	Ed Bills	-	-	-	-	-	-	-	-	-	-	-	-	-	-	-	Shapiro et al., 2013	SRX155819	WGS-Trio	-	-	-	-	126452887	-	109522287	86.611	8.629	9954353	7.872	9.132	0.991	Yes	8.893	0.051	0.051	0.114584	8.817	0.119	8.81	0.121	8.15726
OrientalRoller_01-WGS-GBS	-	-	-	-	-	-	-	-	-	-	-	-	-	-	-	-	-	-	-	-	-	-	WGS-GBS	-	-	-	-	-	-	-	-	-	-	-	-	-	Yes	67.194	0.003	0.003	0.141216	-	-	-	-	-
OrientalRoller_02-GBS	Oriental Roller	Tumblers, Rollers & High Flyers	Female	Female	Ed Bills	Dneasy Blood & Tissue Kit	42	40	1680	Good	UPS_2014_038	PBGP_2	#2185	C6GGGANXX	8	G	9	TCACTG	6	C6GGGANXX_8_fastq.gz	Pacheco et al., 2020	-	GBS	3864115	46718	1.209	3817397	3617842	94.772	3421967	94.586	0.217	3405725	94.137	3.615	0.522	Yes	87.866	0.234	0.234	0.102175	87.944	0.372	87.509	0.377	0.501811
OrientalRoller_03-GBS	Oriental Roller	Tumblers, Rollers & High Flyers	Female	Female	Ken Davis	Dneasy Blood & Tissue Kit	172	40	6880	Good	UPS_2014_040	PBGP_1A | PBGP_1B	#2186	C6H23ANXX	8	E	11	GAATGCAATA	10	C6H23ANXX_8_fastq.gz | C6GGGANXX_7_fastq.gz	Pacheco et al., 2020	-	GBS	3098306	38670	1.248	3059636	2975548	97.252	2798401	94.047	0.185	2783281	93.538	3.081	0.531	Yes	74.316	0.092	0.092	0.114092	75.065	0.104	74.731	0.094	0.807425
OrientalRoller_04-GBS	Oriental Roller	Tumblers, Rollers & High Flyers	Male	Female	Lennie Mefford	Dneasy Blood & Tissue Kit	38.8	40	1552	Good	GNS_2010_123	PBGP_2 | PBGP_1-2	#2185	C6GGGANXX	8	B	2	AACGCACATT	10	C6GGGANXX_8_fastq.gz | C7U8CANXX_2_fastq.gz	Pacheco et al., 2020	-	GBS	4278270	28705	0.671	4249565	4058197	95.497	3847423	94.806	0.238	3830960	94.401	3.977	1.061	Yes	95.399	0.175	0.175	0.144762	93.015	0.272	92.623	0.272	0.362209
OrientalRoller_05-GBS	Oriental Roller	Tumblers, Rollers & High Flyers	Male	Unknown	J. P. Isom	Dneasy Blood & Tissue Kit	34.4	40	1376	Good	GNS_2010_303	PBGP_2 | PBGP_1-2	#2185	C6GGGANXX	8	A	1	TGACGCCA	8	C6GGGANXX_8_fastq.gz | C7U8CANXX_2_fastq.gz	Pacheco et al., 2020	-	GBS	5019475	45686	0.91	4973789	4765883	95.82	4518197	94.803	0.279	4498248	94.384	4.664	1.079	Yes	110.623	0.176	0.176	0.128649	107.905	0.307	107.392	0.317	0.384848
OrientalRoller_06-GBS	Oriental Roller	Tumblers, Rollers & High Flyers	Male	Male	Edin Tatarevic	Dneasy Blood & Tissue Kit	15.5	40	620	Good	UPS_2012_118	PBGP_2	#2185	C6GGGANXX	8	G	8	GCGCCG	6	C6GGGANXX_8_fastq.gz	Pacheco et al., 2020	-	GBS	3453052	33952	0.983	3419100	3244756	94.901	3090818	95.256	0.196	3078928	94.889	3.269	1.065	Yes	79.306	0.091	0.091	0.168199	77.923	0.138	77.57	0.155	0.332025
OrientalRoller_07-GBS	Oriental Roller	Tumblers, Rollers & High Flyers	Female	Female	J.P. Isom	Dneasy Blood & Tissue Kit	40	40	1600	Good	UPS_2008_140	PBGP_1A | PBGP_1B | PBGP_1-2	#2186	C6H23ANXX	8	H	3	CTCGTCG	7	C6H23ANXX_8_fastq.gz | C6GGGANXX_7_fastq.gz | C7U8CANXX_2_fastq.gz	Pacheco et al., 2020	-	GBS	10454718	79960	0.765	10374758	9956957	95.973	9275435	93.155	0.6	9224650	92.645	9.999	0.52	Yes	236.939	0.099	0.099	0.152706	239.801	0.138	238.722	0.155	0.343344
OrientalRoller_08-GBS	Oriental Roller	Tumblers, Rollers & High Flyers	Male	Male	Bob Corbett	Dneasy Blood & Tissue Kit	30	40	1200	Good	UPS_2008_143	PBGP_1A | PBGP_1B	#2186	C6H23ANXX	8	A	4	GCCTACCT	8	C6H23ANXX_8_fastq.gz | C6GGGANXX_7_fastq.gz | C7U8CANXX_2_fastq.gz	Pacheco et al., 2020	-	GBS	103848	12	0.012	103836	86639	1	1308	1.51	0	1259	1.453	0.001	1.083	No	-	-	-	-	-	-	-	-	-
ParlorRoller_01-GBS	Parlor Roller	Tumblers, Rollers & High Flyers	Male	Male	Jim Oldham	Dneasy Blood & Tissue Kit	125	40	5000	Good	ReSeq_015	PBGP_2	#2185	C6GGGANXX	8	G	11	ATCCG	5	C6GGGANXX_8_fastq.gz	Pacheco et al., 2020	-	GBS-Trio	4050329	33822	0.835	4016507	3778736	94.08	3533637	93.514	0.221	3518190	93.105	3.685	1.048	Yes	86.476	0.13	0.13	0.117613	-	-	-	-	-
ParlorRoller_01-WGS	Parlor Roller	Tumblers, Rollers & High Flyers	Male	Male	Paul Gamino	-	-	-	-	-	-	-	-	-	-	-	-	-	-	-	Shapiro et al., 2013	SRX155837	WGS-Trio	-	-	-	-	115509534	-	100544675	87.045	7.965	9090614	7.87	8.339	0.983	Yes	8.098	0.084	0.084	0.09413	8.025	0.146	8.017	0.147	11.7039
ParlorRoller_01-WGS-GBS	-	-	-	-	-	-	-	-	-	-	-	-	-	-	-	-	-	-	-	-	-	-	WGS-GBS	-	-	-	-	-	-	-	-	-	-	-	-	-	Yes	94.573	0.001	0.001	0.120012	-	-	-	-	-
ParlorRoller_02-GBS	Parlor Roller	Tumblers, Rollers & High Flyers	Male	Male	Jackson Oldham	Dneasy Blood & Tissue Kit	31.2	40	1248	Good	GNS_2010_104	PBGP_1A | PBGP_1B	#2186	C6H23ANXX	8	B	11	GGACAG	6	C6H23ANXX_8_fastq.gz | C6GGGANXX_7_fastq.gz	Pacheco et al., 2020	-	GBS	5518565	42592	0.772	5475973	5236067	95.619	4873993	93.085	0.319	4849850	92.624	5.313	1.069	Yes	126.587	0.183	0.183	0.098641	126.543	0.196	125.988	0.192	0.309387
ParlorRoller_03-GBS	Parlor Roller	Tumblers, Rollers & High Flyers	Male	Male	Jim Oldham	Dneasy Blood & Tissue Kit	106	40	4240	Good	JO_2011_006	PBGP_2	#2185	C6GGGANXX	8	H	12	CGTTCA	6	C6GGGANXX_8_fastq.gz	Pacheco et al., 2020	-	GBS	216864	5747	2.65	211117	201227	1	191201	95.018	0.012	190639	94.738	0.199	1.019	No	-	-	-	-	-	-	-	-	-
ParlorRoller_04-GBS	Parlor Roller	Tumblers, Rollers & High Flyers	Male	Female	Lennie Mefford	Dneasy Blood & Tissue Kit	125	40	5000	Good	GNS_2010_121	PBGP_2 | PBGP_1-2	#2185	C6GGGANXX	8	A	2	GGCTTA	6	C6GGGANXX_8_fastq.gz | C7U8CANXX_2_fastq.gz	Pacheco et al., 2020	-	GBS	4691142	25326	0.54	4665816	4514965	96.767	4255286	94.249	0.27	4235354	93.807	4.501	1.061	Yes	104.361	0.178	0.177	0.101495	102.531	0.288	102.073	0.283	0.35089
PBGP_1-Blank-GBS	-	-	-	-	-	-	0	0	0	-	FPGP_4-Blank	PBGP_1A | PBGP_1B	#2186	C6H23ANXX	8	A	5	TGCTT	5	C6H23ANXX_8_fastq.gz | C6GGGANXX_7_fastq.gz	Pacheco et al., 2020		Blank	145879	221	0.152	145658	133644	1	17006	12.725	0.001	16579	12.405	0.019	1.096	No	-	-	-	-	-	-	-	-	-
PBGP_2-Blank-GBS	-	-	-	-	-	-	0	0	0	-	FPGP_5-Blank	PBGP_2	#2185	C6GGGANXX	8	C	12	TGCCGCAT	8	C6GGGANXX_8_fastq.gz	Pacheco et al., 2020		Blank	3341	6	0.18	3335	1013	1	219	21.619	0	219	21.619	0	0.602	No	-	-	-	-	-	-	-	-	-
PolishLynx_01-GBS	Polish Lynx	Form	Male	Male	Mike Cobb	Dneasy Blood & Tissue Kit	125	40	5000	Good	GNS_2010_188	PBGP_2 | PBGP_1-2	#2185	C6GGGANXX	8	H	2	GGATA	5	C6GGGANXX_8_fastq.gz | C7U8CANXX_2_fastq.gz	Pacheco et al., 2020	-	GBS	3832712	29408	0.767	3803304	3646260	95.871	3447181	94.54	0.214	3428809	94.036	3.561	1.065	Yes	84.645	0.124	0.124	0.238891	82.052	0.219	81.692	0.219	0.392394
PomeranianPouter_01-GBS	Pomeranian Pouter	Croppers & Pouters	Female	Female	Matt Williams	Dneasy Blood & Tissue Kit	28	40	1120	Good	UPS_2014_004	PBGP_2	#2185	C6GGGANXX	8	B	9	TAGATGA	7	C6GGGANXX_8_fastq.gz	Pacheco et al., 2020	-	GBS	3983372	28675	0.72	3954697	3774165	95.435	3573424	94.681	0.226	3555921	94.217	3.768	0.515	Yes	91.226	0.28	0.28	0.137234	90.363	0.395	89.966	0.43	0.652732
PomeranianPouter_02-GBS	Pomeranian Pouter	Croppers & Pouters	Male	Male	Matt Williams	Dneasy Blood & Tissue Kit	44	40	1760	Good	UPS_2008_052	PBGP_1A | PBGP_1B | PBGP_1-2	#2186	C6H23ANXX	8	H	1	GGAAGACAT	9	C6H23ANXX_8_fastq.gz | C6GGGANXX_7_fastq.gz | C7U8CANXX_2_fastq.gz	Pacheco et al., 2020	-	GBS	3013467	15739	0.522	2997728	2853944	95.204	2700251	94.615	0.167	2687374	94.164	2.78	1.024	Yes	64.897	0.172	0.172	0.184984	63.209	0.234	62.941	0.264	0.58859
PomeranianPouter_03-WGS	Pomeranian Pouter	Croppers & Pouters	Male	Unknown	Unknown	-	-	-	-	-	-	-	-	-	-	-	-	-	-	-	Domyan et al., 2016	Unknown	WGS	-	-	-	-	13553978	1	12160389	89.718	1.062	1172142	8.648	1.149	1.003	No	-	-	-	-	-	-	-	-	-
PomeranianPouter_04-WGS	Pomeranian Pouter	Croppers & Pouters	Male	Unknown	Unknown	-	-	-	-	-	-	-	-	-	-	-	-	-	-	-	Domyan et al., 2016	Unknown	WGS	-	-	-	-	13788844	1	12480683	90.513	1.089	1205249	8.741	1.181	0.983	No	-	-	-	-	-	-	-	-	-
PortugueseTumbler_01-GBS	Portuguese Tumbler	Tumblers, Rollers & High Flyers	Female	Female	Brad Child	Dneasy Blood & Tissue Kit	62.5	40	2500	Good	UPS_2012_104	PBGP_2	#2185	C6GGGANXX	8	D	8	CCTCG	5	C6GGGANXX_8_fastq.gz	Pacheco et al., 2020	-	GBS	5246182	40248	0.767	5205934	4995217	95.952	4724231	94.575	0.298	4703197	94.154	4.98	0.537	Yes	120.962	0.124	0.124	0.152901	120.795	0.226	120.145	0.245	0.396167
PortugueseTumbler_02-GBS	Portuguese Tumbler	Tumblers, Rollers & High Flyers	Female	Female	Mike Spencer	Dneasy Blood & Tissue Kit	62.5	40	2500	Good	UPS_2012_106	PBGP_2	#2185	C6GGGANXX	8	E	8	CTCAT	5	C6GGGANXX_8_fastq.gz	Pacheco et al., 2020	-	GBS	2004458	20746	1.035	1983712	1903462	95.955	1800703	94.602	0.113	1792947	94.194	1.885	0.526	Yes	46.544	0.199	0.199	0.154715	46.331	0.272	46.077	0.287	3.49759
PortugueseTumbler_03-GBS	Portuguese Tumbler	Tumblers, Rollers & High Flyers	Male	Male	Mike Spencer	Dneasy Blood & Tissue Kit	62.5	40	2500	Good	UPS_2012_116	PBGP_2	#2185	C6GGGANXX	8	F	8	ACGGTACT	8	C6GGGANXX_8_fastq.gz	Pacheco et al., 2020	-	GBS	2687808	20745	0.772	2667063	2554132	95.766	2414967	94.551	0.152	2403551	94.104	2.537	1.065	Yes	62.138	0.224	0.224	0.120757	60.998	0.357	60.724	0.377	1.08286
PygmyPouter_01-GBS	Pygmy Pouter	-	Male	Male	Jim Caine	Dneasy Blood & Tissue Kit	44	40	1760	Good	UPS_2014_012	PBGP_2	#2185	C6GGGANXX	8	C	9	TGGCCAG	7	C6GGGANXX_8_fastq.gz	Pacheco et al., 2020	-	GBS	2188681	9512	0.435	2179169	2079574	95.43	1963136	94.401	0.122	1954083	93.966	2.036	1.032	Yes	49.507	0.414	0.414	0.125155	48.304	0.69	48.11	0.698	2.78071
RacingHomer_01-GBS	Racing Homer	Form	Male	Male	Ken Kinsey	Dneasy Blood & Tissue Kit	30	40	1200	Good	ReSeq_016	PBGP_2	#2185	C6GGGANXX	8	H	11	CTTAG	5	C6GGGANXX_8_fastq.gz	Pacheco et al., 2020	-	GBS-Trio	4614130	56244	1.219	4557886	4275130	93.796	4026863	94.193	0.254	4010117	93.801	4.231	0.988	Yes	99.469	0.017	0.017	0.221023	-	-	-	-	-
RacingHomer_01-WGS	Racing Homer	Form	Male	Male	Ray Crumbie	-	-	-	-	-	-	-	-	-	-	-	-	-	-	-	Shapiro et al., 2013	SRX155838	WGS-Trio	-	-	-	-	185433663	-	158667240	85.566	12.477	14839201	8.002	13.574	1.001	Yes	13.416	0.005	0.005	0.211861	13.13	0.031	13.11	0.026	1.79973
RacingHomer_01-WGS-GBS	-	-	-	-	-	-	-	-	-	-	-	-	-	-	-	-	-	-	-	-	-	-	WGS-GBS	-	-	-	-	-	-	-	-	-	-	-	-	-	Yes	112.884	0	0	0.226266	-	-	-	-	-
RacingHomer_02-WGS	Racing Homer	Form	Male	Male	Unknown	-	-	-	-	-	-	-	-	-	-	-	-	-	-	-	Shapiro et al., 2013	SRX155805	WGS	-	-	-	-	166560954	-	136097648	81.71	10.534	12151985	7.296	11.03	0.987	Yes	10.649	0.012	0.012	0.19696	10.566	0.012	10.556	0.011	3.607
RacingHomer_03-GBS	Racing Homer	Form	Female	Female	Mike Miles	Dneasy Blood & Tissue Kit	34.8	40	1392	Good	UPS_2012_071	PBGP_1A | PBGP_1B	#2186	C6H23ANXX	8	G	10	ACAACCAACT	10	C6H23ANXX_8_fastq.gz | C6GGGANXX_7_fastq.gz	Pacheco et al., 2020	-	GBS	1135488	25773	2.27	1109715	1073028	96.694	978485	91.189	0.064	973584	90.732	1.07	0.543	Yes	26.157	0.395	0.395	0.163861	26.439	0.537	26.325	0.57	7.8856
RacingHomer_04-WGS	Racing Homer	Form	Male	Unknown	Unknown	-	-	-	-	-	-	-	-	-	-	-	-	-	-	-	Gazda et al., 2018	Unknown	WGS	-	-	-	-	139809762	-	125545511	89.797	12.327	12092957	8.65	12.737	0.985	Yes	12.139	0.006	0.006	0.197549	11.916	0.042	11.908	0.045	1.9997
RacingHomer_05-WGS	Racing Homer	Form	Male	Unknown	Unknown	-	-	-	-	-	-	-	-	-	-	-	-	-	-	-	Gazda et al., 2018	Unknown	WGS	-	-	-	-	112651105	-	103535998	91.909	10.174	10236926	9.087	10.781	1	Yes	10.473	0.015	0.015	0.210394	10.212	0.023	10.201	0.023	4.07108
RacingHomer_06-WGS	Racing Homer	Form	Male	Unknown	Unknown	-	-	-	-	-	-	-	-	-	-	-	-	-	-	-	Gazda et al., 2018	Unknown	WGS	-	-	-	-	131844850	-	122426530	92.857	12.022	12153936	9.218	12.805	0.998	Yes	12.476	0.005	0.005	0.211756	12.125	0.038	12.115	0.038	1.86387
RacingHomer_07-WGS	Racing Homer	Form	Male	Unknown	Unknown	-	-	-	-	-	-	-	-	-	-	-	-	-	-	-	Gazda et al., 2018	Unknown	WGS	-	-	-	-	128249576	-	119080020	92.85	11.71	11846282	9.237	12.488	1	Yes	12.147	0.019	0.019	0.206643	11.889	0.031	11.882	0.042	1.87142
RacingHomer_08-WGS	Racing Homer	Form	Male	Unknown	Unknown	-	-	-	-	-	-	-	-	-	-	-	-	-	-	-	Gazda et al., 2018	Unknown	WGS	-	-	-	-	123644473	-	112589098	91.059	11.037	11099156	8.977	11.679	1.008	Yes	11.276	0.01	0.01	0.197357	10.981	0.019	10.973	0.023	2.70903
RacingHomer_09-WGS	Racing Homer	Form	Male	Unknown	Unknown	-	-	-	-	-	-	-	-	-	-	-	-	-	-	-	Gazda et al., 2018	Unknown	WGS	-	-	-	-	138849125	-	119418141	86.006	11.663	11649326	8.39	12.243	0.987	Yes	11.725	0.006	0.006	0.208178	11.446	0.027	11.442	0.026	2.38077
RacingHomer_10-WGS	Racing Homer	Form	Male	Unknown	Unknown	-	-	-	-	-	-	-	-	-	-	-	-	-	-	-	Gazda et al., 2018	Unknown	WGS	-	-	-	-	139035296	-	129123887	92.871	12.702	12811186	9.214	13.509	0.996	Yes	13.138	0.006	0.006	0.21466	12.786	0.019	12.774	0.023	1.48657
RacingHomer_11-WGS	Racing Homer	Form	Male	Unknown	Unknown	-	-	-	-	-	-	-	-	-	-	-	-	-	-	-	Gazda et al., 2018	Unknown	WGS	-	-	-	-	151405377	-	139418190	92.083	13.691	13829411	9.134	14.571	0.995	Yes	14.12	0.022	0.022	0.201115	13.75	0.035	13.742	0.042	0.901751
Runt_01-WGS	Runt	Form	Male	Male	Leonard Batchelder	-	-	-	-	-	-	-	-	-	-	-	-	-	-	-	Shapiro et al., 2013	SRX155832	WGS	-	-	-	-	206534201	-	182888672	88.551	14.397	17012879	8.237	15.584	0.998	Yes	15.417	0.005	0.005	0.216585	15.133	0.012	15.112	0.015	1.16586
SaxonFairySwallow_01-GBS	Saxon Fairy Swallow	-	Male	Female	Jim Caine	Dneasy Blood & Tissue Kit	61	40	2440	Good	UPS_2014_013	PBGP_2	#2185	C6GGGANXX	8	D	9	GCACGAT	7	C6GGGANXX_8_fastq.gz	Pacheco et al., 2020	-	GBS	4373963	28790	0.658	4345173	4169934	95.967	3949924	94.724	0.25	3928800	94.217	4.16	1.019	Yes	100.384	0.44	0.44	0.167962	98.372	0.61	97.92	0.638	0.871567
SaxonMonk_01-GBS	Saxon Monk	Color	Male	Male	Ron Smith	Dneasy Blood & Tissue Kit	42.2	40	1688	Good	GNS_2010_258	PBGP_2	#2185	C6GGGANXX	8	B	4	CACCA	5	C6GGGANXX_8_fastq.gz	Pacheco et al., 2020	-	GBS-Trio	5167991	37631	0.728	5130360	4906670	95.64	4668921	95.155	0.297	4645644	94.68	4.958	1.069	Yes	119.134	0.289	0.289	0.195623	-	-	-	-	-
SaxonMonk_01-WGS	Saxon Monk	Color	Male	Male	Ron Smith	-	-	-	-	-	-	-	-	-	-	-	-	-	-	-	Shapiro et al., 2013	SRX155816	WGS-Trio	-	-	-	-	184564533	-	162147496	87.854	12.647	14887491	8.066	13.576	0.999	Yes	13.284	0.022	0.022	0.194346	13.029	0.077	13.017	0.079	1.72427
SaxonMonk_01-WGS-GBS	-	-	-	-	-	-	-	-	-	-	-	-	-	-	-	-	-	-	-	-	-	-	WGS-GBS	-	-	-	-	-	-	-	-	-	-	-	-	-	Yes	132.418	0.012	0.012	0.201469	-	-	-	-	-
SaxonPouter_01-WGS	Saxon Pouter	Croppers & Pouters	Male	Male	Tally Mezzanatto	-	-	-	-	-	-	-	-	-	-	-	-	-	-	-	Shapiro et al., 2013	SRX155833	WGS	-	-	-	-	205904885	-	183862686	89.295	14.481	16966054	8.24	15.568	1.007	Yes	15.289	0.022	0.022	0.165118	15.111	0.035	15.096	0.038	1.12059
Scandaroon_01-WGS	Scandaroon	Wattle	Male	Male	Shapiro Lab	-	-	-	-	-	-	-	-	-	-	-	-	-	-	-	Shapiro et al., 2013	SRX155811	WGS	-	-	-	-	149616702	-	133386666	89.152	10.336	11959782	7.994	10.879	0.999	Yes	10.496	0.029	0.029	0.111174	10.465	0.054	10.457	0.06	4.75777
Scandaroon_02-GBS	Scandaroon	Wattle	Male	Unknown	K. Christensen	Dneasy Blood & Tissue Kit	68	40	2720	Good	UPS_2008_027	PBGP_1A | PBGP_1B | PBGP_1-2	#2186	C6H23ANXX	8	D	1	TAGCGGAT	8	C6H23ANXX_8_fastq.gz | C6GGGANXX_7_fastq.gz | C7U8CANXX_2_fastq.gz	Pacheco et al., 2020	-	GBS	3940047	20804	0.528	3919243	3737400	95.36	3441325	92.078	0.214	3424336	91.624	3.575	1.005	Yes	82.812	0.39	0.39	0.122867	80.95	0.544	80.602	0.562	0.886659
SchmalkaldenerMohrenkopf_01-GBS	Schmalkaldener Mohrenkopf	Structure	Male	Male	Perrito/Nixon	Dneasy Blood & Tissue Kit	18	40	720	Good	UPS_2008_152	PBGP_1A | PBGP_1B	#2186	C6H23ANXX	8	B	4	CACCA	5	C6H23ANXX_8_fastq.gz | C6GGGANXX_7_fastq.gz | C7U8CANXX_2_fastq.gz	Pacheco et al., 2020	-	GBS	8181261	60433	0.739	8120828	7886184	97.111	7387108	93.672	0.49	7348988	93.188	8.156	1.042	Yes	190.6	0.247	0.247	0.164318	189.649	0.383	188.862	0.4	0.716873
Shakhsharli_01-GBS	Shakhsharli	Syrian	Male	Male	Brad Dinkel	Dneasy Blood & Tissue Kit	55.2	40	2208	Good	UPS_2010_307	PBGP_1A | PBGP_1B	#2186	C6H23ANXX	8	G	5	CTTGA	5	C6H23ANXX_8_fastq.gz | C6GGGANXX_7_fastq.gz	Pacheco et al., 2020	-	GBS-Trio	5944245	61359	1.032	5882886	5692355	96.761	5249617	92.222	0.345	5224034	91.773	5.745	1.057	Yes	138.428	0.42	0.42	0.089215	-	-	-	-	-
Shakhsharli_01-WGS	Shakhsharli	Syrian	Male	Male	Brad Dinkel	-	-	-	-	-	-	-	-	-	-	-	-	-	-	-	Shapiro et al., 2013	SRX155818	WGS-Trio	-	-	-	-	177131440	-	154830574	87.41	12.11	14528910	8.202	13.255	0.997	Yes	13.214	0.024	0.024	0.085283	12.933	0.061	12.913	0.068	1.76577
Shakhsharli_01-WGS-GBS	-	-	-	-	-	-	-	-	-	-	-	-	-	-	-	-	-	-	-	-	-	-	WGS-GBS	-	-	-	-	-	-	-	-	-	-	-	-	-	Yes	151.641	0.015	0.015	0.090573	-	-	-	-	-
ShowTypeHomer_01-GBS	Show Type Homer	Form	Female	Female	Earl Jones	Dneasy Blood & Tissue Kit	62	40	2480	Good	UPS_2008_122	PBGP_1A | PBGP_1B | PBGP_1-2	#2186	C6H23ANXX	8	C	3	GCGCTCA	7	C6H23ANXX_8_fastq.gz | C6GGGANXX_7_fastq.gz | C7U8CANXX_2_fastq.gz	Pacheco et al., 2020	-	GBS	7703935	40439	0.525	7663496	7417308	96.788	6955584	93.775	0.453	6923978	93.349	7.549	0.52	Yes	176.589	0.096	0.096	0.176498	176.856	0.157	176.049	0.158	0.316933
ShowTypeHomer_02-GBS	Show Type Homer	Form	Female	Female	Earl Jones	Dneasy Blood & Tissue Kit	40	40	1600	Good	UPS_2008_124	PBGP_1A | PBGP_1B | PBGP_1-2	#2186	C6H23ANXX	8	D	3	ACTGCGAT	8	C6H23ANXX_8_fastq.gz | C6GGGANXX_7_fastq.gz | C7U8CANXX_2_fastq.gz	Pacheco et al., 2020	-	GBS	11693375	55372	0.474	11638003	11175016	96.022	10360365	92.71	0.679	10280019	91.991	11.279	0.502	Yes	256.491	0.133	0.133	0.177201	259.008	0.203	257.856	0.211	0.441443
ShowTypeHomer_03-GBS	Show Type Homer	Form	Male	Male	Earl Jones	Dneasy Blood & Tissue Kit	55	40	2200	Good	UPS_2008_126	PBGP_1A | PBGP_1B | PBGP_1-2	#2186	C6H23ANXX	8	E	3	TTCGTT	6	C6H23ANXX_8_fastq.gz | C6GGGANXX_7_fastq.gz | C7U8CANXX_2_fastq.gz	Pacheco et al., 2020	-	GBS	11325576	54096	0.478	11271480	10855428	96.309	10190960	93.879	0.667	10134103	93.355	11.115	1.019	Yes	253.797	0.111	0.111	0.189893	252.904	0.192	251.819	0.208	0.392394
SpanishBarb_01-WGS	Spanish Barb	Wattle	Male	Male	Corin Barker	-	-	-	-	-	-	-	-	-	-	-	-	-	-	-	Shapiro et al., 2013	SRX155826	WGS	-	-	-	-	170151361	-	149002879	87.571	11.732	13722320	8.065	12.569	0.989	Yes	12.334	0.017	0.017	0.159784	12.086	0.058	12.068	0.057	2.21853
Starling_01-GBS	Starling	Color	Male	Male	Kevin Severson	Dneasy Blood & Tissue Kit	25	40	1000	Good	ReSeq_017	PBGP_2	#2185	C6GGGANXX	8	A	12	TTATTACAT	9	C6GGGANXX_8_fastq.gz	Pacheco et al., 2020	-	GBS	2922	0	0	2922	350	1	35	10	0	35	10	0	0.894	No	-	-	-	-	-	-	-	-	-
Starling_01-WGS	Starling	Color	Male	Male	Jim Oldham	-	-	-	-	-	-	-	-	-	-	-	-	-	-	-	Shapiro et al., 2013	SRX155825	WGS	-	-	-	-	150558601	-	127279356	84.538	10.044	11861441	7.878	10.868	0.995	Yes	10.623	0.045	0.045	0.239506	10.398	0.096	10.381	0.106	4.43707
Starling_02-GBS	Starling	Color	Male	Male	Jim Oldham	Dneasy Blood & Tissue Kit	62.5	40	2500	Good	UPS_2012_033	PBGP_2	#2185	C6GGGANXX	8	C	6	TCACGGAAG	9	C6GGGANXX_8_fastq.gz	Pacheco et al., 2020	-	GBS	2931661	30661	1.046	2901000	2782162	95.904	2639668	94.878	0.166	2626638	94.41	2.769	1.08	Yes	67.828	0.389	0.389	0.156169	66.583	0.59	66.268	0.6	1.49411
Starling_03-GBS	Starling	Color	Female	Male	Jim Oldham	Dneasy Blood & Tissue Kit	62.5	40	2500	Good	UPS_2012_037	PBGP_2	#2185	C6GGGANXX	8	E	6	TAGCCAA	7	C6GGGANXX_8_fastq.gz	Pacheco et al., 2020	-	GBS	3487337	32900	0.943	3454437	3321537	96.153	3138774	94.498	0.198	3121217	93.969	3.299	0.535	Yes	80.509	0.151	0.151	0.224011	79.892	0.226	79.478	0.234	0.671597
Starling_04-GBS	Starling	Color	Male	Male	Taylor Oldham	Dneasy Blood & Tissue Kit	32.4	40	1296	Good	GNS_2010_103	PBGP_1A | PBGP_1B	#2186	C6H23ANXX	8	A	11	CATCTGCCG	9	C6H23ANXX_8_fastq.gz | C6GGGANXX_7_fastq.gz	Pacheco et al., 2020	-	GBS	2329895	32702	1.404	2297193	2205990	96.03	1984025	89.938	0.13	1975902	89.57	2.159	1.061	Yes	51.845	0.154	0.154	0.236575	51.333	0.23	51.101	0.234	1.64881
Starling_05-GBS	Starling	Color	Female	Female	Jim Oldham	Dneasy Blood & Tissue Kit	22	40	880	Good	UPS_2008_210	PBGP_1A | PBGP_1B	#2186	C6H23ANXX	8	E	4	ACAACT	6	C6H23ANXX_8_fastq.gz | C6GGGANXX_7_fastq.gz | C7U8CANXX_2_fastq.gz	Pacheco et al., 2020	-	GBS	9553062	68569	0.718	9484493	9148903	96.462	8519327	93.119	0.567	8460500	92.476	9.424	0.513	Yes	216.143	0.154	0.154	0.22196	217.407	0.314	216.48	0.321	0.58859
SyrianDewlap_01-GBS	Syrian Dewlap	Syrian	Male	Male	Roger Hansen	Dneasy Blood & Tissue Kit	70	40	2800	Good	GNS_2010_134	PBGP_2 | PBGP_1-2	#2185	C6GGGANXX	8	D	2	CCTTGCCATT	10	C6GGGANXX_8_fastq.gz | C7U8CANXX_2_fastq.gz	Pacheco et al., 2020	-	GBS-Trio	3543473	20965	0.592	3522508	3353853	95.212	3167838	94.454	0.196	3155258	94.079	3.266	1.085	Yes	77.276	0.175	0.175	0.183926	-	-	-	-	-
SyrianDewlap_01-WGS	Syrian Dewlap	Syrian	Male	Male	Roger Hansen	-	-	-	-	-	-	-	-	-	-	-	-	-	-	-	Shapiro et al., 2013	SRX155817	WGS-Trio	-	-	-	-	172779329	-	150854943	87.311	11.815	13710208	7.935	12.53	0.995	Yes	12.17	0.023	0.023	0.174955	12.035	0.058	12.025	0.057	2.50151
SyrianDewlap_01-WGS-GBS	-	-	-	-	-	-	-	-	-	-	-	-	-	-	-	-	-	-	-	-	-	-	WGS-GBS	-	-	-	-	-	-	-	-	-	-	-	-	-	Yes	89.445	0.017	0.017	0.18979	-	-	-	-	-
TemescheburgerSchecken_01-GBS	Temescheburger Schecken	Tumblers, Rollers & High Flyers	Male	Male	Brad Child	Dneasy Blood & Tissue Kit	31	40	1240	Good	UPS_2008_094	PBGP_1A | PBGP_1B | PBGP_1-2	#2186	C6H23ANXX	8	D	2	CCTTGCCATT	10	C6H23ANXX_8_fastq.gz | C6GGGANXX_7_fastq.gz | C7U8CANXX_2_fastq.gz	Pacheco et al., 2020	-	GBS	1999085	15053	0.753	1984032	1900987	95.814	1766126	92.906	0.109	1758761	92.518	1.828	1.028	Yes	43.207	0.343	0.343	0.068771	42.486	0.529	42.296	0.57	2.11666
ThuringerCleanLeg_01-GBS	Thuringer Clean Leg	Color	Male	Male	Jay Beals	Dneasy Blood & Tissue Kit	58.8	40	2352	Good	GNS_2010_311	PBGP_2	#2185	C6GGGANXX	8	F	4	ACTGCT	6	C6GGGANXX_8_fastq.gz	Pacheco et al., 2020	-	GBS	5133024	37770	0.736	5095254	4849206	95.171	4605258	94.969	0.292	4581620	94.482	4.871	1.054	Yes	117.599	0.699	0.699	0.085349	115.283	1.104	114.763	1.124	1.32056
VoorburgShieldCropper_01-GBS	Voorburg Shield Cropper	Croppers & Pouters	Female	Unknown	Cody Taylor	Dneasy Blood & Tissue Kit	64	40	2560	Good	UPS_2012_020	PBGP_2	#2185	C6GGGANXX	8	H	5	GCGTCCT	7	C6GGGANXX_8_fastq.gz	Pacheco et al., 2020	-	GBS	2464718	26178	1.062	2438540	2318841	95.091	2196505	94.724	0.138	2187089	94.318	2.308	0.519	Yes	56.517	0.282	0.282	0.145251	56.154	0.364	55.879	0.366	1.67145
VoorburgShieldCropper_02-GBS	Voorburg Shield Cropper	Croppers & Pouters	Female	Female	Louis D. Fournier	Dneasy Blood & Tissue Kit	48	40	1920	Good	GNS_2010_083	PBGP_2 | PBGP_1-2	#2185	C6GGGANXX	8	F	1	ATAGAT	6	C6GGGANXX_8_fastq.gz | C7U8CANXX_2_fastq.gz	Pacheco et al., 2020	-	GBS	4338946	31309	0.722	4307637	4116333	95.559	3880900	94.2805	0.2404	3862278	93.8281	4.011	0.533	Yes	95.299	0.333	0.333	0.139589	93.955	0.472	93.518	0.472	0.709327
VoorburgShieldCropper_03-GBS	Voorburg Shield Cropper	Croppers & Pouters	Female	Female	Zach Worden	Dneasy Blood & Tissue Kit	125	40	5000	Good	GNS_2010_318	PBGP_2	#2185	C6GGGANXX	8	G	4	CGTGGACAGT	10	C6GGGANXX_8_fastq.gz	Pacheco et al., 2020	-	GBS	4321834	35257	0.816	4286577	4072301	95.001	3852424	94.6007	0.2432	3834466	94.1597	4.056	0.519	Yes	98.074	0.232	0.232	0.160159	97.827	0.429	97.376	0.43	0.58859
WestofEnglandTumbler_01-GBS	West of England Tumbler	Tumblers, Rollers & High Flyers	Male	Male	Larry Eastman	Dneasy Blood & Tissue Kit	22.2	40	888	Good	GNS_2010_047	PBGP_1A | PBGP_1B	#2186	C6H23ANXX	8	B	10	TGAAT	5	C6H23ANXX_8_fastq.gz | C6GGGANXX_7_fastq.gz	Pacheco et al., 2020	-	GBS	6176660	39205	0.635	6137455	5894313	96.038	5437738	92.254	0.3556	5412052	91.8182	5.929	1.064	Yes	139.102	0.166	0.166	0.163893	138.375	0.238	137.849	0.257	0.39994
WestofEnglandTumbler_02-GBS	West of England Tumbler	Tumblers, Rollers & High Flyers	Female	Female	Natalya Miller	Dneasy Blood & Tissue Kit	12.3	40	492	Good	GNS_2010_105	PBGP_1A | PBGP_1B	#2186	C6H23ANXX	8	C	11	ATCTGT	6	C6H23ANXX_8_fastq.gz	Pacheco et al., 2020	-	GBS	3705275	37619	1.015	3667656	3528469	96.205	3206205	90.8667	0.2095	3191367	90.4462	3.493	0.524	Yes	83.756	0.089	0.089	0.185656	84.345	0.111	83.97	0.117	0.31316
WestofEnglandTumbler_03-GBS	West of England Tumbler	Tumblers, Rollers & High Flyers	Female	Female	Jim Cooper	Dneasy Blood & Tissue Kit	16.6	40	664	Good	GNS_2010_146	PBGP_1A | PBGP_1B	#2186	C6H23ANXX	8	B	12	GCCAACAAGA	10	C6H23ANXX_8_fastq.gz	Pacheco et al., 2020	-	GBS	3900327	26998	0.692	3873329	3725802	96.191	3432427	92.1259	0.2223	3413216	91.6102	3.705	0.524	Yes	89.031	0.115	0.114	0.169038	89.578	0.184	89.212	0.185	0.369756
WestofEnglandTumbler_04-GBS	West of England Tumbler	Tumblers, Rollers & High Flyers	Female	Male	JJ Quick	Dneasy Blood & Tissue Kit	54.8	40	2192	Good	GNS_2010_247	PBGP_2	#2185	C6GGGANXX	8	A	4	GCCTACCT	8	C6GGGANXX_8_fastq.gz	Pacheco et al., 2020	-	GBS	5140479	40985	0.797	5099494	4841166	94.934	4578947	94.5836	0.2926	4555747	94.1043	4.879	0.528	Yes	115.438	0.128	0.128	0.188107	115.248	0.192	114.753	0.192	0.264111
WestofEnglandTumbler_05-GBS	West of England Tumbler	Tumblers, Rollers & High Flyers	Female	Female	Paul Tapia	Dneasy Blood & Tissue Kit	28	40	1120	Good	GNS_2010_150	PBGP_1A | PBGP_1B	#2186	C6H23ANXX	8	D	12	CGTGTCA	7	C6H23ANXX_8_fastq.gz	Pacheco et al., 2020	-	GBS	3072420	16400	0.534	3056020	2930511	95.893	2688050	91.7263	0.1738	2671170	91.1503	2.895	0.52	Yes	67.554	0.201	0.201	0.161187	67.833	0.215	67.62	0.215	2.00724
WestofEnglandTumbler_06-GBS	West of England Tumbler	Tumblers, Rollers & High Flyers	Male	Male	Lennie Mefford	Dneasy Blood & Tissue Kit	58	40	2320	Good	GNS_2010_145	PBGP_2 | PBGP_1-2	#2185	C6GGGANXX	8	E	2	GGTATA	6	C6GGGANXX_8_fastq.gz | C7U8CANXX_2_fastq.gz	Pacheco et al., 2020	-	GBS	3441140	13502	0.392	3427638	3259220	95.086	3089367	94.7885	0.1904	3076067	94.3805	3.178	1.058	Yes	74.647	0.046	0.046	0.227375	72.763	0.054	72.414	0.057	0.298068
WestofEnglandTumbler_07-GBS	West of England Tumbler	Tumblers, Rollers & High Flyers	Male	Male	Wayne Bloomquist	Dneasy Blood & Tissue Kit	56	40	2240	Good	UPS_2008_003	PBGP_1A | PBGP_1B | PBGP_1-2	#2186	C6H23ANXX	8	A	1	TGACGCCA	8	C6H23ANXX_8_fastq.gz | C6GGGANXX_7_fastq.gz | C7U8CANXX_2_fastq.gz	Pacheco et al., 2020	-	GBS	4856856	31211	0.643	4825645	4639007	96.132	4322726	93.1821	0.2676	4306300	92.8281	4.471	1.044	Yes	104.586	0.198	0.198	0.144572	102.386	0.268	101.981	0.283	0.456535
WestofEnglandTumbler_08-GBS	West of England Tumbler	Tumblers, Rollers & High Flyers	Male	Male	Warren Cox	Dneasy Blood & Tissue Kit	21	40	840	Good	UPS_2008_134	PBGP_1A | PBGP_1B | PBGP_1-2	#2186	C6H23ANXX	8	G	3	TGGCAACAGA	10	C6H23ANXX_8_fastq.gz | C6GGGANXX_7_fastq.gz | C7U8CANXX_2_fastq.gz	Pacheco et al., 2020	-	GBS	14042224	101384	0.722	13940840	13474912	96.658	12713173	94.347	0.8296	12647578	93.8602	13.826	1.005	Yes	323.05	0.092	0.092	0.172218	322.933	0.111	321.598	0.109	0.230154

## Sheet: PBGP - Overall per Breed
SAMPLING INFORMATION			POPGEN STATS					PHENOTYIPIC INFORMATION
Breed	NPA Groups	# of Inds.	Avg. Heterogosity	# of Sites	Pairwise π	Watterson 𝛳	Tajima’s D	HeadCrest	FootFeathering	EnlargedCrop	BrestFrill	ExtraTailFeathers	ReducedBeak	EnlargedBeak	ProminentEyeCeres	SpecialVoice	OilGlandAbsence
African Owl	Owls & Frills	2	0.154258	-	-	-	-	0	0	0	1	0	1	0	0	0	0
Altenburg Trumpeter	Trumpeter	1	0.165341	-	-	-	-	0	0	0	0	0	0	0	0	1	0
American Flying Tumbler	Tumblers, Rollers & High Flyers	1	0.140508	-	-	-	-	0	0	0	0	0	0	0	0	0	0
American Giant Homer	Form	1	0.186712	-	-	-	-	0	0	0	0	0	0	0	0	0	0
American Show Racer	Form	4	0.140443	-	-	-	-	0	0	0	0	0	0	0	0	0	0
Ancient Tumbler	Tumblers, Rollers & High Flyers	1	0.14325	-	-	-	-	0	0	0	0	0	1	0	0	0	0
Archangel	Color	5	0.194959	3145291	0.002611	0.002476	0.273228	1	0	0	0	0	0	0	0	0	0
Backa Tumbler	-	1	0.150828	-	-	-	-	1	0	0	0	0	0	1	0	0	0
Barb	Wattle	1	0.176821	-	-	-	-	0	0	0	0	0	1	0	1	0	0
Berlin Long-faced Tumbler	Tumblers, Rollers & High Flyers	2	0.154466	-	-	-	-	0	1	0	0	0	0	1	0	0	0
Birmingham Roller	-	11	0.158426	2284316	0.002124	0.001926	0.424076	0	0	0	0	0	0	0	0	0	0
Budapest Tumbler	Tumblers, Rollers & High Flyers	2	0.178932	-	-	-	-	0	0	0	0	0	1	0	0	0	0
California Color Pigeon	-	1	0.121763	-	-	-	-	0	0	0	0	0	0	0	0	0	0
Carneau	Form	1	0.214174	-	-	-	-	0	0	0	0	0	0	0	0	0	0
Catalonian Tumbler	Tumblers, Rollers & High Flyers	1	0.134723	-	-	-	-	0	0	0	1	0	1	0	0	0	0
Chinese Owl	Structure	12	0.14426	2465625	0.001799	0.001526	0.727206	0	0	0	1	0	1	0	0	0	0
Cumulet	Tumblers, Rollers & High Flyers	3	0.099351	-	-	-	-	0	0	0	0	0	0	0	0	0	0
Danish Tumbler	Tumblers, Rollers & High Flyers	2	0.13576	-	-	-	-	0	0	0	0	0	0	1	0	0	0
Dragoon	Wattle	1	0.130198	-	-	-	-	0	0	0	0	0	0	1	1	0	0
Egyptian Swift	Form	1	0.123128	-	-	-	-	0	0	0	0	0	1	0	0	0	0
English Carrier	Wattle	6	0.149423	2900971	0.001856	0.001781	0.201044	0	0	0	0	0	0	1	1	0	0
English Long-faced Tumbler	Tumblers, Rollers & High Flyers	1	0.139748	-	-	-	-	0	0	0	0	0	1	0	0	0	0
English Pouter	Croppers & Pouters	1	0.113551	-	-	-	-	0	1	1	0	0	0	0	0	0	0
English Trumpeter	Trumpeter	8	0.161172	3067411	0.001932	0.001743	0.47773	1	1	0	0	0	0	0	0	1	0
Fantail	Structure	16	0.129343	2132774	0.001608	0.001321	0.842762	0	0	0	0	1	0	0	0	0	1
Frillback	Structure	2	0.148708	-	-	-	-	0	1	0	0	0	0	0	0	0	0
Holle Cropper	Croppers & Pouters	2	0.131443	-	-	-	-	0	0	1	0	0	0	0	0	0	0
Horseman Pouter	Croppers & Pouters	1	0.209881	-	-	-	-	0	0	1	0	0	0	0	0	0	0
Ice Pigeon	Color	1	0.170016	-	-	-	-	0	1	0	0	0	0	0	0	0	0
Indian Fantail	Structure	20 | 19	0.156751	2332575	0.001808	0.001544	0.649208	1	1	0	0	1	0	0	0	0	1
Iranian Tumbler	-	2 | 1	0.178834	-	-	-	-	1	0	0	0	0	0	0	0	0	0
Italian Owl	Owls & Frills	3	0.184499	-	-	-	-	0	0	0	1	0	1	0	0	0	0
Jacobin	Structure	3	0.122642	-	-	-	-	1	0	0	0	0	1	0	0	0	0
King	Form	3	0.189342	-	-	-	-	0	0	0	0	0	0	0	0	0	0
Lahore	Form	2	0.152897	-	-	-	-	0	1	0	0	0	0	0	0	0	0
Laugher	Trumpeter	1	0.121492	-	-	-	-	0	0	0	0	0	0	0	0	1	0
Lebanon	Syrian	2	0.140083	-	-	-	-	0	0	0	0	0	0	0	0	0	0
Maltese	Form	1	0.20805	-	-	-	-	0	0	0	0	0	0	0	0	0	0
Marchenero Pouter	Croppers & Pouters	1	0.093271	-	-	-	-	0	0	1	0	0	1	0	0	0	0
Medium-faced Crested Helmet	Tumblers, Rollers & High Flyers	6	0.152387	2889921	0.001785	0.001607	0.523585	1	0	0	0	0	1	0	0	0	0
Mindian Fantail	-	2	0.146056	-	-	-	-	1	1	0	0	1	0	0	0	0	?
Mookee	Tumblers, Rollers & High Flyers	3	0.181631	-	-	-	-	1	0	0	0	0	0	0	0	0	0
Old Dutch Capuchine	Structure	4	0.155726	-	-	-	-	1	0	0	0	0	0	0	0	0	0
Old German Owl	Owls & Frills	3	0.167885	-	-	-	-	1	0	0	1	0	1	0	0	0	0
Oriental Frill	Owls & Frills	1	0.083372	-	-	-	-	1	1	0	1	0	1	0	0	0	0
Oriental Roller	Tumblers, Rollers & High Flyers	7	0.132167	2864812	0.001829	0.001707	0.32337	0	0	0	0	1	0	0	0	0	1
Parlor Roller	Tumblers, Rollers & High Flyers	3	0.098089	-	-	-	-	0	0	0	0	0	0	0	0	0	0
Polish Lynx	Form	1	0.238891	-	-	-	-	0	0	0	0	0	0	0	0	0	0
Pomeranian Pouter	Croppers & Pouters	2	0.161109	-	-	-	-	0	1	1	0	0	0	0	0	0	0
Portuguese Tumbler	Tumblers, Rollers & High Flyers	3	0.142791	-	-	-	-	0	0	0	0	0	0	0	0	0	0
Pygmy Pouter	Croppers & Pouters	1	0.125155	-	-	-	-	0	1	1	0	0	0	0	0	0	0
Racing Homer	Form	11	0.201849	52109128	0.002452	0.002194	0.484855	0	0	0	0	0	0	0	0	0	0
Runt	Form	1	0.216585	-	-	-	-	0	0	0	0	0	0	0	0	0	0
Saxon Fairy Swallow	-	1	0.167962	-	-	-	-	1	1	0	0	0	0	0	0	0	0
Saxon Monk	Color	1	0.194346	-	-	-	-	0	1	0	0	0	0	0	0	0	0
Saxon Pouter	Croppers & Pouters	1	0.165118	-	-	-	-	0	1	1	0	0	0	0	0	0	0
Scandaroon	Wattle	2	0.117021	-	-	-	-	0	0	0	0	0	0	1	1	0	0
Schmalkaldener Mohrenkopf	Structure	1	0.164318	-	-	-	-	1	1	0	0	0	0	1	0	0	0
Shakhsharli	Syrian	1	0.085283	-	-	-	-	0	1	0	0	0	0	0	0	0	0
Show Type Homer	Form	3	0.181197	-	-	-	-	0	0	0	0	0	0	1	0	0	0
Spanish Barb	Wattle	1	0.159784	-	-	-	-	0	0	0	0	0	1	0	1	0	0
Starling	Color	5	0.215644	2788029	0.002718	0.002627	0.175208	0	0	0	0	0	0	0	0	0	0
Syrian Dewlap	Syrian	1	0.174955	-	-	-	-	0	0	0	0	0	1	0	0	0	0
Temescheburger Schecken	Tumblers, Rollers & High Flyers	1	0.068771	-	-	-	-	1	0	0	0	0	1	0	0	0	0
Thuringer Clean Leg	Color	1	0.085349	-	-	-	-	0	0	0	0	0	1	0	0	0	0
Voorburg Shield Cropper	Croppers & Pouters	3	0.148333	-	-	-	-	0	0	1	0	0	0	0	0	0	0
West of England Tumbler	Tumblers, Rollers & High Flyers	8	0.176506	2656608	0.002385	0.002149	0.482483	0	1	0	0	0	1	0	0	0	0
